# Supplementary material for: Elucidating regulatory processes of intense physical activity by multi-omics analysis
Source: Mil Med Res. 2023 Oct 18;10:48. doi: 10.1186/s40779-023-00477-5 (PMC10583322; doi:10.1186/s40779-023-00477-5)
Supplement: Supplementary file 1 — Additional file 1: Table S1 Quantitative proteomics analysis of plasma, saliva, and urine. Plasma samples were immunodepleted for the top 14 most abundant proteins, digested with trypsin, labeled with tandem mass tags, and fractionated by high pH reverse phase chromatography before being analyzed by LC-MS/MS. Saliva and urine were digested with trypsin and analyzed by label-free LC-MS/MS. Proteins were considered significantly different with a P ≤ 0.05 by Student’s t-test (highlighted in green). Fold changes are highlighted in degrees of red (up-regulation) and blue (down-regulation). Table S2 Quantitative lipidomics analysis of plasma, saliva, and urine. Plasma, saliva, and urine extracted with chloroform: methanol: water and analyzed by LC-MS/MS in both positive and negative ionization modes. Lipids were considered significantly different with a P ≤ 0.05 by Student’s t-test (highlighted in green). Fold changes are highlighted in degrees of red (up-regulation) and blue (down-regulation). “_A”, “_B” or “_C” denotes different chromatographically resolved isomers. Table S3 Metabolomics analysis of plasma, saliva, and urine. Plasma, saliva, and urine extracted with methanol, derivatized and analyzed by GC-MS. Metabolites were considered significantly different with a P ≤ 0.05 by Student’s t-test (highlighted in green). Fold changes are highlighted in degrees of red (up-regulation) and blue (down-regulation). Table S4 Quantitative plasma proteomics analysis. Plasma samples were immunodepleted for the top 14 most abundant proteins, digested with trypsin, labeled with tandem mass tags, and fractionated by high pH reverse phase chromatography before being analyzed by LC-MS/MS. Significance was calculated with Student’s t-test. Values represent normalized intensities. Table S5 Quantitative plasma metabolomics analysis. Plasma samples were extracted with methanol, derivatized with N-methyl-N-(trimethylsilyl)trifluoroacetamide and analyzed by GC-MS. Significance was calculate [file 40779_2023_477_MOESM1_ESM.xlsx]

## Sheet: Tab. S1
Tab. S1 Quantitative proteomics analysis of plasma, saliva, and urine. Plasma samples were immunodepleted for the top 14 most abundant proteins, digested with trypsin, labeled with tandem mass tags and fractionated by high pH reverse phase chromatography before being analyzed by LC-MS/MS. Saliva and urine were digested with trypsin and analyzed by label-free LC-MS/MS. Proteins were considered sig…
						p-value			Log2(fold change)
Protein	Gene names	Entry name	Protein names	Gene ontology (GO)	Length	Plasma	Saliva	Urine	Plasma	Saliva	Urine
A0A024QZX5	SERPINB6 hCG_22875	A0A024QZX5_HUMAN	Serpin B6 (Serpin peptidase inhibitor, clade B (Ovalbumin), member 6, isoform CRA_d)	extracellular space [GO:0005615]	380		0.843563			0.0188242
A0A024R0K5	CEACAM5 hCG_1642477	A0A024R0K5_HUMAN	Carcinoembryonic antigen-related cell adhesion molecule 5 (Carcinoembryonic antigen-related cell adhesion molecule 5, isoform CRA_a)	plasma membrane [GO:0005886]	702		0.0170449			0.39711
A0A024R4E5	HDLBP hCG_33048	A0A024R4E5_HUMAN	High density lipoprotein binding protein (Vigilin), isoform CRA_a (Vigilin)	cytosol [GO:0005829]; RNA binding [GO:0003723]	1268		0.1616			-0.109039
A0A024R4M0	RPS9 hCG_2009111	A0A024R4M0_HUMAN	Ribosomal protein S9, isoform CRA_a	small ribosomal subunit [GO:0015935]; rRNA binding [GO:0019843]; structural constituent of ribosome [GO:0003735]; translation [GO:0006412]	194		0.377215			-0.0732553
A0A024R571	EHD1 hCG_23386	A0A024R571_HUMAN	EH domain-containing protein 1 (EH-domain containing 1, isoform CRA_a)	early endosome [GO:0005769]; endocytic vesicle [GO:0030139]; endosome membrane [GO:0010008]; lipid droplet [GO:0005811]; perinuclear region of cytoplasm [GO:0048471]; plasma membrane [GO:0005886]; platelet dense tubular network membrane [GO:0031095]; calcium ion binding [GO:0005509]; GTP binding [GO:0005525]; cellular response to nerve growth factor stimulus [GO:1990090]; cholesterol homeostasis …	548		0.516918			-0.0511374
A0A024RA52	PSMA2 hCG_19883	A0A024RA52_HUMAN	Proteasome subunit alpha type (EC 3.4.25.1)	nucleus [GO:0005634]; P-body [GO:0000932]; proteasome core complex, alpha-subunit complex [GO:0019773]; threonine-type endopeptidase activity [GO:0004298]; ubiquitin-dependent protein catabolic process [GO:0006511]	234		0.559326			-0.048917
A0A075B6I0	IGLV8-61	LV861_HUMAN	Immunoglobulin lambda variable 8-61	extracellular space [GO:0005615]; immunoglobulin complex [GO:0019814]; plasma membrane [GO:0005886]; adaptive immune response [GO:0002250]; immune response [GO:0006955]; immunoglobulin production [GO:0002377]	122		0.442819	0.00386418		-0.192118	0.956216
A0A075B6I1	IGLV4-60	LV460_HUMAN	Immunoglobulin lambda variable 4-60	extracellular space [GO:0005615]; immunoglobulin complex [GO:0019814]; plasma membrane [GO:0005886]; adaptive immune response [GO:0002250]; immune response [GO:0006955]; immunoglobulin production [GO:0002377]	120		NA			-0.72794
A0A075B6I9	IGLV7-46	LV746_HUMAN	Immunoglobulin lambda variable 7-46	extracellular space [GO:0005615]; immunoglobulin complex [GO:0019814]; plasma membrane [GO:0005886]; adaptive immune response [GO:0002250]; immune response [GO:0006955]; immunoglobulin production [GO:0002377]	117		0.187683	0.0415668		0.202196	0.921678
A0A075B6J9	IGLV2-18	LV218_HUMAN	Immunoglobulin lambda variable 2-18	extracellular space [GO:0005615]; immunoglobulin complex [GO:0019814]; plasma membrane [GO:0005886]; adaptive immune response [GO:0002250]; immune response [GO:0006955]; immunoglobulin production [GO:0002377]	118		0.329193	0.171948		0.287224	0.533021
A0A075B6K4	IGLV3-10	LV310_HUMAN	Immunoglobulin lambda variable 3-10	extracellular space [GO:0005615]; immunoglobulin complex [GO:0019814]; plasma membrane [GO:0005886]; adaptive immune response [GO:0002250]; immune response [GO:0006955]; immunoglobulin production [GO:0002377]	115		0.522357	0.0828001		0.210754	0.716655
A0A075B6K5	IGLV3-9	LV39_HUMAN	Immunoglobulin lambda variable 3-9	extracellular space [GO:0005615]; immunoglobulin complex [GO:0019814]; plasma membrane [GO:0005886]; adaptive immune response [GO:0002250]; immune response [GO:0006955]; immunoglobulin production [GO:0002377]	115		0.168477	NA		0.212075	NA
A0A075B6S5	IGKV1-27	KV127_HUMAN	Immunoglobulin kappa variable 1-27	extracellular space [GO:0005615]; immunoglobulin complex [GO:0019814]; plasma membrane [GO:0005886]; adaptive immune response [GO:0002250]; immune response [GO:0006955]; immunoglobulin production [GO:0002377]	117		0.0936628	NA		-0.378383	0.591351
A0A075B730	EPPK1	A0A075B730_HUMAN	Epiplakin	intermediate filament cytoskeleton [GO:0045111]; intermediate filament cytoskeleton organization [GO:0045104]	5063		0.0480985			-0.254906
A0A075B780	TNPO2	A0A075B780_HUMAN	Transportin-2	nucleus [GO:0005634]; Ran GTPase binding [GO:0008536]; protein import into nucleus [GO:0006606]	766		0.0730325			-0.224466
A0A075B7B8	IGHV3OR16-12	A0A075B7B8_HUMAN	Immunoglobulin heavy variable 3/OR16-12 (non-functional) (Fragment)	external side of plasma membrane [GO:0009897]; immunoglobulin complex, circulating [GO:0042571]; antigen binding [GO:0003823]; immunoglobulin receptor binding [GO:0034987]; B cell receptor signaling pathway [GO:0050853]; complement activation, classical pathway [GO:0006958]; defense response to bacterium [GO:0042742]; innate immune response [GO:0045087]; phagocytosis, engulfment [GO:0006911]; pha…	117		0.531296	9.11e-05		0.10633	1.46174
A0A075B7D0	IGHV1OR15-1	A0A075B7D0_HUMAN	Immunoglobulin heavy variable 1/OR15-1 (non-functional) (Fragment)	external side of plasma membrane [GO:0009897]; immunoglobulin complex, circulating [GO:0042571]; antigen binding [GO:0003823]; immunoglobulin receptor binding [GO:0034987]; B cell receptor signaling pathway [GO:0050853]; complement activation, classical pathway [GO:0006958]; defense response to bacterium [GO:0042742]; innate immune response [GO:0045087]; phagocytosis, engulfment [GO:0006911]; pha…	117		0.413785	0.00950474		0.0918795	1.07416
A0A075B7D8	IGHV3OR15-7	A0A075B7D8_HUMAN	Immunoglobulin heavy variable 3/OR15-7 (pseudogene) (Fragment)	external side of plasma membrane [GO:0009897]; immunoglobulin complex, circulating [GO:0042571]; antigen binding [GO:0003823]; immunoglobulin receptor binding [GO:0034987]; B cell receptor signaling pathway [GO:0050853]; complement activation, classical pathway [GO:0006958]; defense response to bacterium [GO:0042742]; innate immune response [GO:0045087]; phagocytosis, engulfment [GO:0006911]; pha…	119		0.559804	0.0013081		-0.370957	1.25203
A0A087WSV8		A0A087WSV8_HUMAN	Deleted.				0.00507111			0.905503
A0A087WT27	PGM3	A0A087WT27_HUMAN	Phosphoacetylglucosamine mutase	phosphoacetylglucosamine mutase activity [GO:0004610]; carbohydrate metabolic process [GO:0005975]	420		0.810399			-0.0435325
A0A087WT44	HMOX2	A0A087WT44_HUMAN	Heme oxygenase 2	integral component of membrane [GO:0016021]; heme oxygenase (decyclizing) activity [GO:0004392]; heme oxidation [GO:0006788]; response to oxidative stress [GO:0006979]	370		0.0860846			-0.199921
A0A087WT47	TNNI1	A0A087WT47_HUMAN	Troponin I, slow skeletal muscle	troponin complex [GO:0005861]	187		NA			NA
A0A087WUC6	SPCS2	A0A087WUC6_HUMAN	Signal peptidase complex subunit 2	integral component of membrane [GO:0016021]; signal peptidase complex [GO:0005787]; peptidase activity [GO:0008233]; signal peptide processing [GO:0006465]	227		0.92137			0.00952196
A0A087WUD3	OSTC	A0A087WUD3_HUMAN	Oligosaccharyltransferase complex subunit	integral component of membrane [GO:0016021]; oligosaccharyltransferase complex [GO:0008250]; protein glycosylation [GO:0006486]	83		0.0392081			-0.265257
A0A087WUK2	HNRNPDL HNRPDL hCG_22986	A0A087WUK2_HUMAN	Heterogeneous nuclear ribonucleoprotein D-like (Heterogeneous nuclear ribonucleoprotein D-like, isoform CRA_b)	nucleoplasm [GO:0005654]; RNA binding [GO:0003723]	363		0.397348			0.0860222
A0A087WUL9	PSMD13	A0A087WUL9_HUMAN	26S proteasome non-ATPase regulatory subunit 13		377		0.0152223			-0.358142
A0A087WUT6	EIF5B	A0A087WUT6_HUMAN	Eukaryotic translation initiation factor 5B	GTP binding [GO:0005525]; GTPase activity [GO:0003924]	1220		0.0666202			-0.559619
A0A087WUX9	AR	A0A087WUX9_HUMAN	Androgen receptor	nucleus [GO:0005634]; DNA binding [GO:0003677]; nuclear receptor activity [GO:0004879]; steroid binding [GO:0005496]; androgen receptor signaling pathway [GO:0030521]	572		0.0812486			0.911927
A0A087WVC4	PRKACB	A0A087WVC4_HUMAN	cAMP-dependent protein kinase catalytic subunit beta	cytosol [GO:0005829]; intercellular bridge [GO:0045171]; ATP binding [GO:0005524]; cAMP-dependent protein kinase activity [GO:0004691]; protein kinase A regulatory subunit binding [GO:0034237]; G protein-coupled receptor signaling pathway [GO:0007186]	338		0.306995			-0.11246
A0A087WVI1	PDLIM2	A0A087WVI1_HUMAN	PDZ and LIM domain protein 2	metal ion binding [GO:0046872]	325		0.0719214			-0.222033
A0A087WVJ0	MUC1	A0A087WVJ0_HUMAN	Mucin-1 (Fragment)	integral component of membrane [GO:0016021]	228		0.732041			-0.0594654
A0A087WVM2	CD177	A0A087WVM2_HUMAN	CD177 antigen		437		0.259503			0.305694
A0A087WVN8	STK4	A0A087WVN8_HUMAN	Serine/threonine-protein kinase 4 (Fragment)	ATP binding [GO:0005524]; protein kinase activity [GO:0004672]	155		0.403138			0.0848305
A0A087WVQ6	CLTC hCG_1818599	A0A087WVQ6_HUMAN	Clathrin heavy chain	clathrin coat of coated pit [GO:0030132]; clathrin coat of trans-Golgi network vesicle [GO:0030130]; clathrin complex [GO:0071439]; endosome [GO:0005768]; lysosome [GO:0005764]; mitotic spindle [GO:0072686]; photoreceptor ribbon synapse [GO:0098684]; presynaptic endocytic zone membrane [GO:0098835]; clathrin light chain binding [GO:0032051]; protein kinase binding [GO:0019901]; structural molecul…	1679		0.0401041			-0.211054
A0A087WVV2	RRBP1	A0A087WVV2_HUMAN	Ribosome-binding protein 1	endoplasmic reticulum [GO:0005783]; integral component of endoplasmic reticulum membrane [GO:0030176]	934		0.114637			-0.163355
A0A087WVW4	TGM5	A0A087WVW4_HUMAN	Protein-glutamine gamma-glutamyltransferase 5	metal ion binding [GO:0046872]; protein-glutamine gamma-glutamyltransferase activity [GO:0003810]; peptide cross-linking [GO:0018149]	719		0.235779			-0.115349
A0A087WW23	ALOX5AP	A0A087WW23_HUMAN	Arachidonate 5-lipoxygenase-activating protein	cytosol [GO:0005829]; endoplasmic reticulum [GO:0005783]; integral component of membrane [GO:0016021]; nuclear envelope [GO:0005635]; arachidonate 5-lipoxygenase activity [GO:0004051]; enzyme activator activity [GO:0008047]; enzyme binding [GO:0019899]; identical protein binding [GO:0042802]; protein-containing complex binding [GO:0044877]; leukotriene biosynthetic process [GO:0019370]; leukotrie…	218		0.46167			0.194056
A0A087WW40	SH3GLB1	A0A087WW40_HUMAN	Endophilin-B1	cytosol [GO:0005829]; membrane [GO:0016020]; mitochondrion [GO:0005739]; protein-containing complex [GO:0032991]; fatty acid binding [GO:0005504]; lysophosphatidic acid acyltransferase activity [GO:0042171]; 'de novo' posttranslational protein folding [GO:0051084]; autophagic cell death [GO:0048102]; phosphatidic acid biosynthetic process [GO:0006654]; positive regulation of autophagosome assembl…	394		0.0214262			0.535063
A0A087WWU8	TPM3	A0A087WWU8_HUMAN	Tropomyosin alpha-3 chain		227		0.579337			0.0437517
A0A087WX29	TARDBP	A0A087WX29_HUMAN	TAR DNA-binding protein 43 (Fragment)	RNA binding [GO:0003723]	243		NA			-1.93206
A0A087WX97	BCL2L13	A0A087WX97_HUMAN	Bcl-2-like protein 13	integral component of membrane [GO:0016021]; mitochondrion [GO:0005739]; apoptotic process [GO:0006915]; regulation of apoptotic process [GO:0042981]	509		0.43483			-0.116559
A0A087WXC5	NDUFA10	A0A087WXC5_HUMAN	NADH dehydrogenase [ubiquinone] 1 alpha subcomplex subunit 10, mitochondrial	mitochondrial matrix [GO:0005759]; mitochondrial respiratory chain complex I [GO:0005747]; mitochondrion [GO:0005739]; mitochondrial electron transport, NADH to ubiquinone [GO:0006120]	355		0.017475			-0.290032
A0A087WXI5	CDH1	A0A087WXI5_HUMAN	Cadherin-1	integral component of membrane [GO:0016021]; plasma membrane [GO:0005886]; calcium ion binding [GO:0005509]; homophilic cell adhesion via plasma membrane adhesion molecules [GO:0007156]	903		0.00133832			0.488381
A0A087WXM6	RPL17	A0A087WXM6_HUMAN	60S ribosomal protein L17 (Fragment)	large ribosomal subunit [GO:0015934]; structural constituent of ribosome [GO:0003735]; translation [GO:0006412]	169		0.125454			-0.179633
A0A087WY35	ITGBL1	A0A087WY35_HUMAN	Integrin beta-like protein 1		445		NA			NA
A0A087WY71	AP2M1	A0A087WY71_HUMAN	AP-2 complex subunit mu	clathrin adaptor complex [GO:0030131]; clathrin-coated pit [GO:0005905]; plasma membrane [GO:0005886]; lipid binding [GO:0008289]; endocytosis [GO:0006897]; intracellular protein transport [GO:0006886]	434		0.0302364			-0.257143
A0A087WYF5	PRH1	A0A087WYF5_HUMAN	Salivary acidic proline-rich phosphoprotein 1/2 (Fragment)		140		0.977578			0.0374808
A0A087WYN9	DHX29	A0A087WYN9_HUMAN	ATP-dependent RNA helicase DHX29 (EC 3.6.4.13) (DEAH box protein 29)	cytoplasm [GO:0005737]; ATP binding [GO:0005524]; RNA helicase activity [GO:0003724]; translation initiation factor activity [GO:0003743]; positive regulation of translational initiation [GO:0045948]	1370		NA			-1.54586
A0A087WYS1	UGP2	A0A087WYS1_HUMAN	UTP--glucose-1-phosphate uridylyltransferase (EC 2.7.7.9)	UTP:glucose-1-phosphate uridylyltransferase activity [GO:0003983]; UDP-glucose metabolic process [GO:0006011]	508		0.96995			0.00275639
A0A087WZR4	FCGR3B	A0A087WZR4_HUMAN	Low affinity immunoglobulin gamma Fc region receptor III-B	integral component of membrane [GO:0016021]	216		0.3552			0.114023
A0A087X020	SBDS	A0A087X020_HUMAN	Ribosome maturation protein SBDS	cytosol [GO:0005829]; nucleoplasm [GO:0005654]; mature ribosome assembly [GO:0042256]	250		0.352546			-0.278151
A0A087X054	HYOU1	A0A087X054_HUMAN	Hypoxia up-regulated protein 1		937		0.735909			0.0225993
A0A087X0K9	TJP1	A0A087X0K9_HUMAN	Tight junction protein ZO-1	bicellular tight junction [GO:0005923]; cell junction [GO:0030054]; cytosol [GO:0005829]; plasma membrane [GO:0005886]	1676		0.00552218			-0.361171
A0A087X0Q4	IGKV2-40 IGKV2D-40	A0A087X0Q4_HUMAN	Immunoglobulin kappa variable 2-40 (Immunoglobulin kappa variable 2D-40)		104		NA	0.0326237		NA	0.843818
A0A087X0S5	COL6A1	A0A087X0S5_HUMAN	Collagen alpha-1(VI) chain		1026		0.0492502			0.585936
A0A087X0X3	HNRNPM	A0A087X0X3_HUMAN	Heterogeneous nuclear ribonucleoprotein M	nucleoplasm [GO:0005654]; RNA binding [GO:0003723]; mRNA splicing, via spliceosome [GO:0000398]	730		0.0115735			-0.183999
A0A087X106	KRT81	A0A087X106_HUMAN	Keratin, type II cuticular Hb1	keratin filament [GO:0045095]	484		NA			NA
A0A087X191	LFNG	A0A087X191_HUMAN	Beta-1,3-N-acetylglucosaminyltransferase lunatic fringe	membrane [GO:0016020]; transferase activity, transferring glycosyl groups [GO:0016757]	248		NA			0.333944
A0A087X1A5	STAU1	A0A087X1A5_HUMAN	Double-stranded RNA-binding protein Staufen homolog 1	cytosol [GO:0005829]; RNA binding [GO:0003723]	493		NA			NA
A0A087X1G1	NDUFA5	A0A087X1G1_HUMAN	NADH dehydrogenase [ubiquinone] 1 alpha subcomplex subunit 5	respiratory electron transport chain [GO:0022904]	101		0.27104			-0.19028
A0A087X1J7	GPX3	A0A087X1J7_HUMAN	Glutathione peroxidase	glutathione peroxidase activity [GO:0004602]; response to oxidative stress [GO:0006979]	225		0.703836			-0.0490906
A0A087X1N7	NEB	A0A087X1N7_HUMAN	Nebulin	Z disc [GO:0030018]; actin binding [GO:0003779]	8560		0.776579			-0.168863
A0A087X1Z3	PSME2	A0A087X1Z3_HUMAN	Proteasome activator complex subunit 2	proteasome activator complex [GO:0008537]	254		0.633637			-0.043021
A0A087X2H1	HECTD1	A0A087X2H1_HUMAN	E3 ubiquitin-protein ligase HECTD1	metal ion binding [GO:0046872]; ubiquitin-protein transferase activity [GO:0004842]	2614		0.257264			-0.192366
A0A087X2I1	PSMC6	A0A087X2I1_HUMAN	26S proteasome regulatory subunit 10B	cytosolic proteasome complex [GO:0031597]; inclusion body [GO:0016234]; proteasome regulatory particle, base subcomplex [GO:0008540]; ATP binding [GO:0005524]; ATPase activity [GO:0016887]; positive regulation of inclusion body assembly [GO:0090261]; ubiquitin-dependent ERAD pathway [GO:0030433]	403		0.0312945			-0.225935
A0A088AWN3	DOCK9	A0A088AWN3_HUMAN	Dedicator of cytokinesis protein 9	guanyl-nucleotide exchange factor activity [GO:0005085]; small GTPase mediated signal transduction [GO:0007264]	2081		0.484099			-0.129083
A0A096LNH5	GATD3B	A0A096LNH5_HUMAN	Glutamine amidotransferase-like class 1 domain-containing protein 3B, mitochondrial		182		0.185794			-0.112787
A0A0A0MQW3	SERPINB13	A0A0A0MQW3_HUMAN	Serpin B13	cytosol [GO:0005829]; extracellular space [GO:0005615]; nuclear speck [GO:0016607]	400		0.315047			-0.162138
A0A0A0MR02	VDAC2	A0A0A0MR02_HUMAN	Voltage-dependent anion-selective channel protein 2 (Fragment)	mitochondrial outer membrane [GO:0005741]; mitochondrion [GO:0005739]; voltage-gated anion channel activity [GO:0008308]	282		0.00157165			-0.218079
A0A0A0MR49		A0A0A0MR49_HUMAN	Deleted.				0.954662			0.0118559
A0A0A0MR61	PRSS57	A0A0A0MR61_HUMAN	Serine protease 57	serine-type endopeptidase activity [GO:0004252]	282		0.764889			0.139516
A0A0A0MR85	GSTM4	A0A0A0MR85_HUMAN	Glutathione S-transferase Mu 4	cytosol [GO:0005829]; intercellular bridge [GO:0045171]; glutathione transferase activity [GO:0004364]	218		0.503087			0.169131
A0A0A0MRE1	EXOC7	A0A0A0MRE1_HUMAN	Exocyst complex component 7 (Exocyst complex component Exo70) (Fragment)	exocyst [GO:0000145]; exocytosis [GO:0006887]; protein transport [GO:0015031]	617		NA			-0.0214794
A0A0A0MRI2	SNX6 hCG_2013610	A0A0A0MRI2_HUMAN	Sorting nexin	endosome [GO:0005768]; lysosome [GO:0005764]; phosphatidylinositol binding [GO:0035091]; type I transforming growth factor beta receptor binding [GO:0034713]; cellular response to epidermal growth factor stimulus [GO:0071364]; intracellular protein transport [GO:0006886]	418		0.233913			-0.152407
A0A0A0MRM8	MYO6	A0A0A0MRM8_HUMAN	Unconventional myosin-VI	myosin complex [GO:0016459]; nucleoplasm [GO:0005654]; actin filament binding [GO:0051015]; ATP binding [GO:0005524]; motor activity [GO:0003774]	1253		0.0480835			-0.195848
A0A0A0MS09	IGHD	A0A0A0MS09_HUMAN	Immunoglobulin heavy constant delta (Fragment)	integral component of membrane [GO:0016021]	430		0.359496			0.334148
A0A0A0MS14	IGHV1-45	HV145_HUMAN	Immunoglobulin heavy variable 1-45	external side of plasma membrane [GO:0009897]; immunoglobulin complex, circulating [GO:0042571]; antigen binding [GO:0003823]; immunoglobulin receptor binding [GO:0034987]; B cell receptor signaling pathway [GO:0050853]; complement activation, classical pathway [GO:0006958]; defense response to bacterium [GO:0042742]; innate immune response [GO:0045087]; phagocytosis, engulfment [GO:0006911]; pha…	117		0.0948229	NA		0.337076	1.78849
A0A0A0MS15	IGHV3-49	HV349_HUMAN	Immunoglobulin heavy variable 3-49	external side of plasma membrane [GO:0009897]; immunoglobulin complex, circulating [GO:0042571]; antigen binding [GO:0003823]; immunoglobulin receptor binding [GO:0034987]; B cell receptor signaling pathway [GO:0050853]; complement activation, classical pathway [GO:0006958]; defense response to bacterium [GO:0042742]; innate immune response [GO:0045087]; phagocytosis, engulfment [GO:0006911]; pha…	119		0.0656869	0.577019		0.28117	0.342644
A0A0A0MSE2	HADH	A0A0A0MSE2_HUMAN	Hydroxyacyl-coenzyme A dehydrogenase, mitochondrial	mitochondrion [GO:0005739]; nucleoplasm [GO:0005654]; 3-hydroxyacyl-CoA dehydrogenase activity [GO:0003857]; NAD+ binding [GO:0070403]; fatty acid metabolic process [GO:0006631]	317		0.0660838			-0.187005
A0A0A0MSK5	TOR1AIP1	A0A0A0MSK5_HUMAN	Torsin-1A-interacting protein 1	integral component of membrane [GO:0016021]; nuclear membrane [GO:0031965]	462		0.20218			-0.136151
A0A0A0MSR2	ADD1	A0A0A0MSR2_HUMAN	Alpha-adducin	cytoskeleton [GO:0005856]	400		0.296828			-0.26522
A0A0A0MSV6	C1QB	A0A0A0MSV6_HUMAN	Complement C1q subcomponent subunit B (Fragment)	collagen trimer [GO:0005581]; extracellular region [GO:0005576]; complement activation, classical pathway [GO:0006958]	228		0.572728			0.18503
A0A0A0MSX9	IARS1	A0A0A0MSX9_HUMAN	Isoleucine--tRNA ligase, cytoplasmic	cytosol [GO:0005829]; aminoacyl-tRNA editing activity [GO:0002161]; ATP binding [GO:0005524]; isoleucine-tRNA ligase activity [GO:0004822]; tRNA binding [GO:0000049]; isoleucyl-tRNA aminoacylation [GO:0006428]	1242		0.137215			-0.167985
A0A0A0MT10		A0A0A0MT10_HUMAN	Deleted.				0.460419			0.198578
A0A0A0MT36	IGKV6D-21	KVD21_HUMAN	Immunoglobulin kappa variable 6D-21	extracellular space [GO:0005615]; immunoglobulin complex [GO:0019814]; plasma membrane [GO:0005886]; adaptive immune response [GO:0002250]; immune response [GO:0006955]; immunoglobulin production [GO:0002377]	114		NA			-0.419816
A0A0A0MT71	C16orf89	A0A0A0MT71_HUMAN	UPF0764 protein C16orf89		434		NA			NA
A0A0A0MTB9	RBP1	A0A0A0MTB9_HUMAN	Retinol-binding protein 1	cytosol [GO:0005829]; lipid binding [GO:0008289]; retinoic acid biosynthetic process [GO:0002138]; vitamin A metabolic process [GO:0006776]	91		0.660775			-0.081086
A0A0A0MTH3	ILK	A0A0A0MTH3_HUMAN	Integrin-linked protein kinase	cell junction [GO:0030054]; cytosol [GO:0005829]; focal adhesion [GO:0005925]; nucleoplasm [GO:0005654]; ATP binding [GO:0005524]; protein kinase activity [GO:0004672]	483		0.399402			-0.242647
A0A0A0MTN3	GSTM3	A0A0A0MTN3_HUMAN	Glutathione S-transferase (EC 2.5.1.18)	cytosol [GO:0005829]; intercellular bridge [GO:0045171]; glutathione transferase activity [GO:0004364]	212		0.0640411			-0.405689
A0A0A0MTN9	FDXR	A0A0A0MTN9_HUMAN	NADPH:adrenodoxin oxidoreductase, mitochondrial (EC 1.18.1.6)	mitochondrion [GO:0005739]; NADPH-adrenodoxin reductase activity [GO:0015039]	439		0.825767			0.0263015
A0A0A0MTS7	TTN	A0A0A0MTS7_HUMAN	Titin	ATP binding [GO:0005524]; protein kinase activity [GO:0004672]	35991		0.0297151			-0.698481
A0A0A6YYL4	CORO7-PAM16 PAM16	A0A0A6YYL4_HUMAN	Coronin	Golgi apparatus [GO:0005794]	1048		0.847045			-0.0835371
A0A0B4J1V0	IGHV3-15	HV315_HUMAN	Immunoglobulin heavy variable 3-15	external side of plasma membrane [GO:0009897]; immunoglobulin complex, circulating [GO:0042571]; antigen binding [GO:0003823]; immunoglobulin receptor binding [GO:0034987]; B cell receptor signaling pathway [GO:0050853]; complement activation, classical pathway [GO:0006958]; defense response to bacterium [GO:0042742]; innate immune response [GO:0045087]; phagocytosis, engulfment [GO:0006911]; pha…	119		0.816767	0.0612357		0.0693466	0.500526
A0A0B4J1V2	IGHV2-26	HV226_HUMAN	Immunoglobulin heavy variable 2-26	external side of plasma membrane [GO:0009897]; immunoglobulin complex, circulating [GO:0042571]; antigen binding [GO:0003823]; immunoglobulin receptor binding [GO:0034987]; B cell receptor signaling pathway [GO:0050853]; complement activation, classical pathway [GO:0006958]; defense response to bacterium [GO:0042742]; innate immune response [GO:0045087]; phagocytosis, engulfment [GO:0006911]; pha…	119		0.0940933	0.000554486		0.362477	1.85029
A0A0B4J1V6	IGHV3-73	HV373_HUMAN	Immunoglobulin heavy variable 3-73	external side of plasma membrane [GO:0009897]; immunoglobulin complex, circulating [GO:0042571]; antigen binding [GO:0003823]; immunoglobulin receptor binding [GO:0034987]; B cell receptor signaling pathway [GO:0050853]; complement activation, classical pathway [GO:0006958]; defense response to bacterium [GO:0042742]; innate immune response [GO:0045087]; phagocytosis, engulfment [GO:0006911]; pha…	119		0.30022	0.27133		-0.205159	0.680897
A0A0B4J1W3	NAA15	A0A0B4J1W3_HUMAN	N-alpha-acetyltransferase 15, NatA auxiliary subunit	cytosol [GO:0005829]	865		0.00394192			-0.580584
A0A0B4J1X5	IGHV3-74	HV374_HUMAN	Immunoglobulin heavy variable 3-74	external side of plasma membrane [GO:0009897]; immunoglobulin complex, circulating [GO:0042571]; antigen binding [GO:0003823]; immunoglobulin receptor binding [GO:0034987]; B cell receptor signaling pathway [GO:0050853]; complement activation, classical pathway [GO:0006958]; defense response to bacterium [GO:0042742]; innate immune response [GO:0045087]; phagocytosis, engulfment [GO:0006911]; pha…	117		0.160312	0.26544		0.246399	0.750129
A0A0B4J1X8	IGHV3-43	HV343_HUMAN	Immunoglobulin heavy variable 3-43	external side of plasma membrane [GO:0009897]; immunoglobulin complex, circulating [GO:0042571]; antigen binding [GO:0003823]; immunoglobulin receptor binding [GO:0034987]; B cell receptor signaling pathway [GO:0050853]; complement activation, classical pathway [GO:0006958]; defense response to bacterium [GO:0042742]; innate immune response [GO:0045087]; phagocytosis, engulfment [GO:0006911]; pha…	118		NA	NA		0.429277	NA
A0A0B4J1Z1	SRSF7 SFRS7 hCG_15878	A0A0B4J1Z1_HUMAN	Serine/arginine-rich-splicing factor 7 (Splicing factor, arginine/serine-rich 7, 35kDa, isoform CRA_a)	RNA binding [GO:0003723]; zinc ion binding [GO:0008270]	137		0.212488			-0.149795
A0A0B4J231	IGLL5	A0A0B4J231_HUMAN	Immunoglobulin lambda-like polypeptide 5		215		0.400752			0.114381
A0A0B4J269		A0A0B4J269_HUMAN	G_PROTEIN_RECEP_F1_2 domain-containing protein	cytoplasm [GO:0005737]; integral component of membrane [GO:0016021]; microtubule [GO:0005874]; G protein-coupled receptor activity [GO:0004930]; GTP binding [GO:0005525]; GTPase activity [GO:0003924]; structural constituent of cytoskeleton [GO:0005200]; axon guidance [GO:0007411]; microtubule cytoskeleton organization [GO:0000226]; microtubule-based process [GO:0007017]; mitotic cell cycle [GO:00…	797		NA			0.220409
A0A0B4J296	ELOB	A0A0B4J296_HUMAN	Elongin-B	elongin complex [GO:0070449]; VCB complex [GO:0030891]; transcription elongation from RNA polymerase II promoter [GO:0006368]	66		0.00216587			-0.481475
A0A0B4J2A4	ACAA2	A0A0B4J2A4_HUMAN	3-ketoacyl-CoA thiolase, mitochondrial	mitochondrion [GO:0005739]; transferase activity, transferring acyl groups other than amino-acyl groups [GO:0016747]	394		0.34266			-0.0638906
A0A0C4DFL7	CYP51A1	A0A0C4DFL7_HUMAN	Lanosterol 14-alpha demethylase	endoplasmic reticulum [GO:0005783]; integral component of membrane [GO:0016021]; heme binding [GO:0020037]; iron ion binding [GO:0005506]; sterol 14-demethylase activity [GO:0008398]; cholesterol biosynthetic process via 24,25-dihydrolanosterol [GO:0033488]; negative regulation of amyloid-beta clearance [GO:1900222]; negative regulation of protein catabolic process [GO:0042177]; negative regulati…	509		NA			NA
A0A0C4DFM1	TM9SF4 hCG_38809	A0A0C4DFM1_HUMAN	Transmembrane 9 superfamily member	integral component of membrane [GO:0016021]	625		0.182326			-0.177549
A0A0C4DFN3	MGLL	A0A0C4DFN3_HUMAN	Monoglyceride lipase	nucleoplasm [GO:0005654]	313		0.00714866			-0.429356
A0A0C4DFT3	DLG1	A0A0C4DFT3_HUMAN	Disks large homolog 1		892		0.0183035			-0.47027
A0A0C4DFV9	SET	A0A0C4DFV9_HUMAN	Protein SET	nucleus [GO:0005634]; nucleosome assembly [GO:0006334]	266		0.139807			-0.167841
A0A0C4DG85	ADH7	A0A0C4DG85_HUMAN	All-trans-retinol dehydrogenase [NAD(+)] ADH7	cytosol [GO:0005829]; plasma membrane [GO:0005886]; oxidoreductase activity [GO:0016491]; zinc ion binding [GO:0008270]	374		0.139069			-0.191026
A0A0C4DGB5	CAST	A0A0C4DGB5_HUMAN	Calpastatin	cytosol [GO:0005829]; endoplasmic reticulum [GO:0005783]	754		0.0696107			-0.145343
A0A0C4DGM6	MUC21	A0A0C4DGM6_HUMAN	Mucin-21	integral component of membrane [GO:0016021]; plasma membrane [GO:0005886]; negative regulation of cell adhesion [GO:0007162]	112		0.00906751			-0.483997
A0A0C4DGN4	ZG16B	A0A0C4DGN4_HUMAN	Zymogen granule protein 16 homolog B		178		0.357225			0.121119
A0A0C4DGQ5	CAPNS1	A0A0C4DGQ5_HUMAN	Calpain small subunit 1 (Epididymis secretory sperm binding protein)	calcium ion binding [GO:0005509]	322		0.00405402			-0.222399
A0A0C4DH25	IGKV3D-20	KVD20_HUMAN	Immunoglobulin kappa variable 3D-20	extracellular region [GO:0005576]; extracellular space [GO:0005615]; immunoglobulin complex [GO:0019814]; plasma membrane [GO:0005886]; complement activation [GO:0006956]; complement activation, classical pathway [GO:0006958]; Fc-epsilon receptor signaling pathway [GO:0038095]; Fc-gamma receptor signaling pathway involved in phagocytosis [GO:0038096]; immune response [GO:0006955]; immunoglobulin …	116		0.96751	0.323947		-0.0122273	-0.317239
A0A0C4DH29	IGHV1-3	HV103_HUMAN	Immunoglobulin heavy variable 1-3	external side of plasma membrane [GO:0009897]; immunoglobulin complex, circulating [GO:0042571]; antigen binding [GO:0003823]; immunoglobulin receptor binding [GO:0034987]; B cell receptor signaling pathway [GO:0050853]; complement activation, classical pathway [GO:0006958]; defense response to bacterium [GO:0042742]; innate immune response [GO:0045087]; phagocytosis, engulfment [GO:0006911]; pha…	117	0.102392	0.755752	0.329962	0.78888	-0.0887539	0.531079
A0A0C4DH31	IGHV1-18	HV118_HUMAN	Immunoglobulin heavy variable 1-18	external side of plasma membrane [GO:0009897]; immunoglobulin complex, circulating [GO:0042571]; antigen binding [GO:0003823]; immunoglobulin receptor binding [GO:0034987]; B cell receptor signaling pathway [GO:0050853]; complement activation, classical pathway [GO:0006958]; defense response to bacterium [GO:0042742]; innate immune response [GO:0045087]; phagocytosis, engulfment [GO:0006911]; pha…	117		0.737354	0.0123924		0.0800282	0.872192
A0A0C4DH34	IGHV4-28	HV428_HUMAN	Immunoglobulin heavy variable 4-28	external side of plasma membrane [GO:0009897]; immunoglobulin complex, circulating [GO:0042571]; antigen binding [GO:0003823]; immunoglobulin receptor binding [GO:0034987]; B cell receptor signaling pathway [GO:0050853]; complement activation, classical pathway [GO:0006958]; defense response to bacterium [GO:0042742]; innate immune response [GO:0045087]; phagocytosis, engulfment [GO:0006911]; pha…	117		0.275197	0.0661721		0.452848	0.425938
A0A0C4DH38	IGHV5-51	HV551_HUMAN	Immunoglobulin heavy variable 5-51	external side of plasma membrane [GO:0009897]; immunoglobulin complex, circulating [GO:0042571]; antigen binding [GO:0003823]; immunoglobulin receptor binding [GO:0034987]; B cell receptor signaling pathway [GO:0050853]; complement activation, classical pathway [GO:0006958]; defense response to bacterium [GO:0042742]; innate immune response [GO:0045087]; phagocytosis, engulfment [GO:0006911]; pha…	117	0.518074	0.430333	0.000305333	0.222856	0.121545	1.22554
A0A0C4DH68	IGKV2-24	KV224_HUMAN	Immunoglobulin kappa variable 2-24	extracellular space [GO:0005615]; immunoglobulin complex [GO:0019814]; plasma membrane [GO:0005886]; adaptive immune response [GO:0002250]; immune response [GO:0006955]; immunoglobulin production [GO:0002377]	120		0.129565			0.186899
A0A0C4DH73	IGKV1-12	KV112_HUMAN	Immunoglobulin kappa variable 1-12	extracellular region [GO:0005576]; extracellular space [GO:0005615]; immunoglobulin complex [GO:0019814]; plasma membrane [GO:0005886]; complement activation [GO:0006956]; complement activation, classical pathway [GO:0006958]; Fc-epsilon receptor signaling pathway [GO:0038095]; Fc-gamma receptor signaling pathway involved in phagocytosis [GO:0038096]; immune response [GO:0006955]; immunoglobulin …	117		0.261615			-0.0874328
A0A0C4DH90	IGKV3OR2-268	A0A0C4DH90_HUMAN	Immunoglobulin kappa variable 3/OR2-268 (non-functional) (Fragment)	extracellular space [GO:0005615]; immune response [GO:0006955]; immunoglobulin production [GO:0002377]	116		0.0324199			0.283477
A0A0D9SGF6	SPTAN1	A0A0D9SGF6_HUMAN	Spectrin alpha chain, non-erythrocytic 1	intracellular membrane-bounded organelle [GO:0043231]; microtubule cytoskeleton [GO:0015630]; calcium ion binding [GO:0005509]	2498		0.00544774			-0.151149
A0A0G2JIW1	HSPA1B	A0A0G2JIW1_HUMAN	Heat shock 70 kDa protein 1B	ATP binding [GO:0005524]	642		0.358422			-0.0594409
A0A0G2JL47	BAG6	A0A0G2JL47_HUMAN	Large proline-rich protein BAG6		1077		0.109497			-0.530182
A0A0G2JMB2	IGHA2	A0A0G2JMB2_HUMAN	Immunoglobulin heavy constant alpha 2 (Fragment)		340		0.468507	0.507006		0.107497	-0.816963
A0A0G2JMZ8	OCLN	A0A0G2JMZ8_HUMAN	Occludin	bicellular tight junction [GO:0005923]; integral component of membrane [GO:0016021]; plasma membrane [GO:0005886]; bicellular tight junction assembly [GO:0070830]	522		0.438096			0.159128
A0A0G2JNZ2	SCRIB	A0A0G2JNZ2_HUMAN	Protein scribble homolog		1630		0.315435			-0.263195
A0A0G2JPD0	PRB3	A0A0G2JPD0_HUMAN	Basic salivary proline-rich protein 3		309		0.143987			1.1856
A0A0G2JR96	CYFIP1	A0A0G2JR96_HUMAN	Cytoplasmic FMR1-interacting protein 1 (Fragment)		862		NA			0.0615813
A0A0G2JRQ5	GSTT1	A0A0G2JRQ5_HUMAN	Glutathione S-transferase theta-1		226		NA			-0.0647237
A0A0J9YVU5	IGHV2-70	A0A0J9YVU5_HUMAN	Immunoglobulin heavy variable 2-70 (Fragment)		119		0.379898			0.161228
A0A0J9YW13	RBM8A	A0A0J9YW13_HUMAN	RNA-binding protein 8A (Fragment)	cytoplasm [GO:0005737]; nuclear speck [GO:0016607]; mRNA binding [GO:0003729]; mRNA processing [GO:0006397]; mRNA transport [GO:0051028]; RNA splicing [GO:0008380]	106		0.595242			-0.0712912
A0A0J9YWL0	CRYBG1	A0A0J9YWL0_HUMAN	Beta/gamma crystallin domain-containing protein 1		2131		0.00118778			-0.266749
A0A0J9YY99		A0A0J9YY99_HUMAN	Ig-like domain-containing protein (Fragment)	external side of plasma membrane [GO:0009897]; immunoglobulin complex, circulating [GO:0042571]; antigen binding [GO:0003823]; immunoglobulin receptor binding [GO:0034987]; B cell receptor signaling pathway [GO:0050853]; complement activation, classical pathway [GO:0006958]; defense response to bacterium [GO:0042742]; innate immune response [GO:0045087]; phagocytosis, engulfment [GO:0006911]; pha…	117		0.275267	0.00364679		0.152842	2.15638
A0A0J9YYJ1	PON2	A0A0J9YYJ1_HUMAN	Serum paraoxonase/arylesterase 2 (Fragment)	arylesterase activity [GO:0004064]	122		NA			0.2678
A0A0S2Z4G6	TPM1 hCG_33495	A0A0S2Z4G6_HUMAN	Tropomyosin 1 (Alpha), isoform CRA_o (Tropomyosin 1 isoform 2) (Tropomyosin alpha-1 chain) (Fragment)	actin cytoskeleton [GO:0015629]; cytosol [GO:0005829]	284		NA			NA
A0A0U1RR72		A0A0U1RR72_HUMAN	Deleted.				0.212484			-0.128562
A0A0U1RRM4	PTBP1	A0A0U1RRM4_HUMAN	Polypyrimidine tract-binding protein 1	nucleus [GO:0005634]; RNA binding [GO:0003723]; mRNA processing [GO:0006397]	588		0.044776			-0.188691
A0A140T8Z0	DIAPH1	A0A140T8Z0_HUMAN	Protein diaphanous homolog 1	actin binding [GO:0003779]; Rho GTPase binding [GO:0017048]; actin filament polymerization [GO:0030041]	1263		0.00215435			-0.31251
A0A140T9W4	FLOT1	A0A140T9W4_HUMAN	Flotillin (Fragment)	endosome [GO:0005768]; membrane [GO:0016020]	186		0.149367			0.37737
A0A140TA29	C4B	A0A140TA29_HUMAN	Complement C4-B	extracellular space [GO:0005615]; endopeptidase inhibitor activity [GO:0004866]; complement activation [GO:0006956]; inflammatory response [GO:0006954]	1698		0.113479			0.189676
A0A140TA69	KRT34	A0A140TA69_HUMAN	Keratin, type I cuticular Ha4	intermediate filament [GO:0005882]; structural molecule activity [GO:0005198]	436		0.852934			0.050715
A0A1B0GTB8	CPT2	A0A1B0GTB8_HUMAN	Carnitine O-palmitoyltransferase 2, mitochondrial	mitochondrion [GO:0005739]; nucleolus [GO:0005730]; nucleoplasm [GO:0005654]; transferase activity, transferring acyl groups [GO:0016746]	635		0.613705			-0.0644166
A0A1B0GTR4	SPRR5	SPRR5_HUMAN	Putative small proline-rich protein 5		108		0.129915			0.618921
A0A1B0GTY9	ALDH7A1	A0A1B0GTY9_HUMAN	Alpha-aminoadipic semialdehyde dehydrogenase	oxidoreductase activity, acting on the aldehyde or oxo group of donors, NAD or NADP as acceptor [GO:0016620]	479		0.389969			0.143027
A0A1B0GVI3	KRT10	A0A1B0GVI3_HUMAN	Keratin, type I cytoskeletal 10 (Fragment)		107		0.910527			-0.0466145
A0A1B0GW44	CTSD	A0A1B0GW44_HUMAN	Cathepsin D	lysosome [GO:0005764]; aspartic-type endopeptidase activity [GO:0004190]	405		0.00198603			0.331233
A0A1C7CYZ1	MAPK15	A0A1C7CYZ1_HUMAN	Mitogen-activated protein kinase 15 (Fragment)	ATP binding [GO:0005524]; protein kinase activity [GO:0004672]	276		0.989823			0.00168079
A0A1R3UHJ7	KLK14 KLNM	A0A1R3UHJ7_HUMAN	Kallikrein M (Kallikrein-14)	serine-type endopeptidase activity [GO:0004252]	251		0.476301			-0.205475
A0A1W2PNV4		A0A1W2PNV4_HUMAN	Uncharacterized protein	Arp2/3 protein complex [GO:0005885]; actin filament binding [GO:0051015]; Arp2/3 complex-mediated actin nucleation [GO:0034314]	684		0.29464			-0.0603423
A0A1W2PNX8	UNC45A	A0A1W2PNX8_HUMAN	Protein unc-45 homolog A	cytosol [GO:0005829]; Golgi apparatus [GO:0005794]; nuclear speck [GO:0016607]	1084		0.129345			-0.116879
A0A1W2PP43	MCF2L2	A0A1W2PP43_HUMAN	Probable guanine nucleotide exchange factor MCF2L2 (Fragment)		366		0.676877			-0.134943
A0A1W2PPX5	SCARB2	A0A1W2PPX5_HUMAN	Lysosome membrane protein 2	integral component of membrane [GO:0016021]; lysosome [GO:0005764]; scavenger receptor activity [GO:0005044]	432		0.460047			-0.146665
A0A1W2PRZ0	HLA-C	A0A1W2PRZ0_HUMAN	HLA class I histocompatibility antigen, C alpha chain	antigen processing and presentation [GO:0019882]; immune response [GO:0006955]	325		0.24378			0.200544
A0A1X7SBZ2	DDX17	A0A1X7SBZ2_HUMAN	Probable ATP-dependent RNA helicase DDX17	nuclear speck [GO:0016607]; ATP binding [GO:0005524]; helicase activity [GO:0004386]; nucleic acid binding [GO:0003676]	729		0.108878			-0.156338
A0A286YEX5	CHCHD3	A0A286YEX5_HUMAN	MICOS complex subunit (Fragment)	MICOS complex [GO:0061617]	101		NA			0.29356
A0A286YEY5	IGHA2	A0A286YEY5_HUMAN	Immunoglobulin heavy constant alpha 2 (Fragment)		391		NA			NA
A0A286YF22	PHGDH	A0A286YF22_HUMAN	D-3-phosphoglycerate dehydrogenase (EC 1.1.1.95)	NAD binding [GO:0051287]; phosphoglycerate dehydrogenase activity [GO:0004617]; L-serine biosynthetic process [GO:0006564]	526		0.139896			-0.147949
A0A286YFJ8	IGHG4	A0A286YFJ8_HUMAN	Immunoglobulin heavy constant gamma 4 (Fragment)	integral component of membrane [GO:0016021]	396		0.629157			-0.104055
A0A2H2EQP0	SLC45A1	A0A2H2EQP0_HUMAN	Proton-associated sugar transporter A	integral component of membrane [GO:0016021]; transmembrane transporter activity [GO:0022857]	748		0.0386252			1.48004
A0A2Q2TH77	GOLGA2	A0A2Q2TH77_HUMAN	Golgin subfamily A member 2	Golgi apparatus [GO:0005794]	990		0.00474467			-0.651432
A0A2Q2TTZ9	IGKV1D-33 IGKV1-33	A0A2Q2TTZ9_HUMAN	Immunoglobulin kappa variable 1-33 (Immunoglobulin kappa variable 1D-33)		108		0.285758	0.484802		0.170596	0.257575
A0A2R2Y2Q3	TPM3 TPM3nu	A0A2R2Y2Q3_HUMAN	Tropomyosin 3 nu (Tropomyosin alpha-3 chain)		285		NA			NA
A0A2R8Y2X6	BICDL2	A0A2R8Y2X6_HUMAN	BICD family-like cargo adapter 2		541		0.10078			-0.194308
A0A2R8Y5T7	GSS	A0A2R8Y5T7_HUMAN	Glutathione synthetase (Fragment)	ATP binding [GO:0005524]; glutathione synthase activity [GO:0004363]; metal ion binding [GO:0046872]	360		0.410486			0.13391
A0A2R8Y5V9	TPM4	A0A2R8Y5V9_HUMAN	Tropomyosin alpha-4 chain		248		0.983409			0.00264156
A0A2R8Y5Y7	RPL9	A0A2R8Y5Y7_HUMAN	60S ribosomal protein L9	integral component of membrane [GO:0016021]; ribosome [GO:0005840]; rRNA binding [GO:0019843]; structural constituent of ribosome [GO:0003735]; translation [GO:0006412]	220		0.00899332			-0.346941
A0A2R8Y6B6	GPX1	A0A2R8Y6B6_HUMAN	Glutathione peroxidase 1	glutathione peroxidase activity [GO:0004602]; response to oxidative stress [GO:0006979]	157		NA			NA
A0A2R8Y6J3	RPL5	A0A2R8Y6J3_HUMAN	60S ribosomal protein L5 (Fragment)	ribosome [GO:0005840]; 5S rRNA binding [GO:0008097]; structural constituent of ribosome [GO:0003735]; translation [GO:0006412]	238		0.000940405			-0.378964
A0A2R8Y851	RPS29 hCG_20148	A0A2R8Y851_HUMAN	40S ribosomal protein S29 (Ribosomal protein S29, isoform CRA_b)	small ribosomal subunit [GO:0015935]; RNA binding [GO:0003723]; structural constituent of ribosome [GO:0003735]; zinc ion binding [GO:0008270]; translation [GO:0006412]	87		0.010498			-0.347057
A0A2R8Y891	PFKM	A0A2R8Y891_HUMAN	ATP-dependent 6-phosphofructokinase (ATP-PFK) (Phosphofructokinase) (EC 2.7.1.11) (Phosphohexokinase)	cytosol [GO:0005829]; sperm principal piece [GO:0097228]; 6-phosphofructokinase activity [GO:0003872]; ATP binding [GO:0005524]; identical protein binding [GO:0042802]; metal ion binding [GO:0046872]; canonical glycolysis [GO:0061621]; fructose 6-phosphate metabolic process [GO:0006002]; glucose homeostasis [GO:0042593]; glycogen catabolic process [GO:0005980]; glycolysis from storage polysacchar…	883		NA			NA
A0A2R8Y897	TBCE	A0A2R8Y897_HUMAN	Tubulin-specific chaperone E (Fragment)		110		0.0277305			-0.623444
A0A2R8Y8B3	CHD4	A0A2R8Y8B3_HUMAN	Chromodomain-helicase-DNA-binding protein 4	NuRD complex [GO:0016581]; ATP binding [GO:0005524]; histone deacetylase binding [GO:0042826]; metal ion binding [GO:0046872]; RNA polymerase II repressing transcription factor binding [GO:0001103]	1147		0.912898			-0.0179848
A0A2R8YD22	AQP3	A0A2R8YD22_HUMAN	Aquaporin-3	integral component of membrane [GO:0016021]; channel activity [GO:0015267]	102		0.815647			0.0545257
A0A2R8YD45	TPP1	A0A2R8YD45_HUMAN	Tripeptidyl-peptidase 1	metal ion binding [GO:0046872]; serine-type endopeptidase activity [GO:0004252]	500		0.124121			0.233288
A0A2R8YD50	HSD17B4	A0A2R8YD50_HUMAN	Peroxisomal multifunctional enzyme type 2	oxidoreductase activity [GO:0016491]	711		0.0310878			-0.169929
A0A2R8YD90	SAMHD1	A0A2R8YD90_HUMAN	Deoxynucleoside triphosphate triphosphohydrolase SAMHD1 (Fragment)		413		0.202655			-0.164397
A0A2R8YDQ9	SUCLA2	A0A2R8YDQ9_HUMAN	Succinate--CoA ligase [ADP-forming] subunit beta, mitochondrial (EC 6.2.1.5) (ATP-specific succinyl-CoA synthetase subunit beta) (A-SCS) (Succinyl-CoA synthetase beta-A chain) (SCS-betaA)	mitochondrion [GO:0005739]; ATP binding [GO:0005524]; magnesium ion binding [GO:0000287]; succinate-CoA ligase (ADP-forming) activity [GO:0004775]; tricarboxylic acid cycle [GO:0006099]	405		0.281642			0.276124
A0A2R8YE46	ATP6V0A4	A0A2R8YE46_HUMAN	V-type proton ATPase subunit a	integral component of membrane [GO:0016021]; proton-transporting V-type ATPase, V0 domain [GO:0033179]; proton transmembrane transporter activity [GO:0015078]	456		NA			-0.225458
A0A2R8YEA7	ACTB	A0A2R8YEA7_HUMAN	Actin, cytoplasmic 1 (Fragment)		157		0.146554	NA		-0.947028	NA
A0A2R8YF43	CSNK2A1	A0A2R8YF43_HUMAN	Casein kinase II subunit alpha	ATP binding [GO:0005524]; protein kinase activity [GO:0004672]	363		0.230111			-0.130474
A0A2R8YFA1	CERT1	A0A2R8YFA1_HUMAN	Ceramide transfer protein (Fragment)	lipid binding [GO:0008289]	405		0.164934			-0.376639
A0A2R8YFS5	DDX3X	A0A2R8YFS5_HUMAN	ATP-dependent RNA helicase DDX3X	ATP binding [GO:0005524]; helicase activity [GO:0004386]; nucleic acid binding [GO:0003676]	661		0.0289703			-0.192027
A0A2R8YGF8	ACTB	A0A2R8YGF8_HUMAN	Actin, cytoplasmic 1 (Fragment)		165		0.42506			-0.182938
A0A2R8YGH5	AP1S1	A0A2R8YGH5_HUMAN	AP complex subunit sigma	membrane coat [GO:0030117]; intracellular protein transport [GO:0006886]; vesicle-mediated transport [GO:0016192]	157		0.488392			-0.1378
A0A2U3TZN9	ESRP1	A0A2U3TZN9_HUMAN	Epithelial-splicing regulatory protein 1	RNA binding [GO:0003723]	604		0.00091211			-0.462371
A0A3B3IRN5	FMOD	A0A3B3IRN5_HUMAN	Fibromodulin	collagen-containing extracellular matrix [GO:0062023]	287		0.101943			0.622334
A0A3B3IRS7	LMBRD1	A0A3B3IRS7_HUMAN	Probable lysosomal cobalamin transporter	integral component of membrane [GO:0016021]	247		NA			0.736234
A0A3B3IRV6	TJP2	A0A3B3IRV6_HUMAN	Tight junction protein ZO-2 (Fragment)	bicellular tight junction [GO:0005923]	851		0.0243696			-0.325254
A0A3B3IRX2	PLA2G2A	A0A3B3IRX2_HUMAN	Phospholipase A(2) (EC 3.1.1.4)	extracellular region [GO:0005576]; calcium ion binding [GO:0005509]; phospholipase A2 activity [GO:0004623]; phospholipase A2 activity (consuming 1,2-dipalmitoylphosphatidylcholine) [GO:0102567]; phospholipase A2 activity consuming 1,2-dioleoylphosphatidylethanolamine) [GO:0102568]; arachidonic acid secretion [GO:0050482]; lipid catabolic process [GO:0016042]; phospholipid metabolic process [GO:0…	117		0.00420365			1.41401
A0A3B3IRX8	CAPN5	A0A3B3IRX8_HUMAN	Calpain-5 (Fragment)	calcium-dependent cysteine-type endopeptidase activity [GO:0004198]	512		0.6826			-0.159744
A0A3B3IRZ7	ATP6V1C2	A0A3B3IRZ7_HUMAN	V-type proton ATPase subunit C (Fragment)	proton-transporting V-type ATPase, V1 domain [GO:0033180]; proton transmembrane transporter activity [GO:0015078]	348		0.220445			0.280532
A0A3B3IT61	CSRP3	A0A3B3IT61_HUMAN	Cysteine and glycine-rich protein 3	metal ion binding [GO:0046872]	59		NA			0.182084
A0A3B3ITB8	CTPS1	A0A3B3ITB8_HUMAN	CTP synthase 1	CTP synthase activity [GO:0003883]; pyrimidine nucleotide biosynthetic process [GO:0006221]	335		0.4346			0.312573
A0A3B3ITT5	RPL29	A0A3B3ITT5_HUMAN	60S ribosomal protein L29	ribosome [GO:0005840]; structural constituent of ribosome [GO:0003735]; translation [GO:0006412]	167		0.959705			0.00974502
A0A3B3IU30	MYO1G	A0A3B3IU30_HUMAN	Unconventional myosin-Ig	myosin complex [GO:0016459]; actin binding [GO:0003779]; ATP binding [GO:0005524]; motor activity [GO:0003774]	967		0.484862			-0.200845
A0A3B3IUA2	SNU13	A0A3B3IUA2_HUMAN	Ribonucloprotein	nucleolus [GO:0005730]; ribonucleoprotein complex [GO:1990904]; RNA binding [GO:0003723]; ribosome biogenesis [GO:0042254]	272		0.0935952			-0.465465
A0A3B3IUB5	HM13	A0A3B3IUB5_HUMAN	Minor histocompatibility antigen H13	integral component of membrane [GO:0016021]; aspartic-type endopeptidase activity [GO:0004190]	420		0.128491			-0.148268
A0A3F2YNX8	PCMT1	A0A3F2YNX8_HUMAN	Protein-L-isoaspartate O-methyltransferase (EC 2.1.1.77)	protein-L-isoaspartate (D-aspartate) O-methyltransferase activity [GO:0004719]	250		0.883059			0.0359312
A0A494BZS1	NCF4	A0A494BZS1_HUMAN	Neutrophil cytosol factor 4	NADPH oxidase complex [GO:0043020]; phosphatidylinositol binding [GO:0035091]; superoxide-generating NADPH oxidase activator activity [GO:0016176]; phagocytosis [GO:0006909]; respiratory burst [GO:0045730]	236		0.844812			-0.0332399
A0A494C0S1	RIT1	A0A494C0S1_HUMAN	GTP-binding protein Rit1	membrane [GO:0016020]; GTP binding [GO:0005525]; GTPase activity [GO:0003924]; signal transduction [GO:0007165]	220		0.295484			-0.153682
A0A494C0T4	STAT6	A0A494C0T4_HUMAN	Signal transducer and activator of transcription	cytoplasm [GO:0005737]; nucleus [GO:0005634]; DNA binding [GO:0003677]; DNA-binding transcription factor activity [GO:0003700]; signal transduction [GO:0007165]	720		0.375768			-0.162761
A0A494C0X7	ITGB2	A0A494C0X7_HUMAN	Integrin beta	integrin complex [GO:0008305]; signaling receptor activity [GO:0038023]; cell-matrix adhesion [GO:0007160]; integrin-mediated signaling pathway [GO:0007229]	769		0.449089			0.124187
A0A494C160	COX6B1	A0A494C160_HUMAN	Cytochrome c oxidase subunit 6B1 (Fragment)	mitochondrion [GO:0005739]	54		0.853209			-0.0233021
A0A494C1A5	SNRNP200	A0A494C1A5_HUMAN	U5 small nuclear ribonucleoprotein 200 kDa helicase (Fragment)	ATP binding [GO:0005524]; nucleic acid binding [GO:0003676]	1375		0.357682			0.491464
A0A494C1B8	TPP2	A0A494C1B8_HUMAN	Tripeptidyl-peptidase 2	serine-type endopeptidase activity [GO:0004252]; tripeptidyl-peptidase activity [GO:0008240]	1173		NA			0.120115
A0A494C1L5	LRBA	A0A494C1L5_HUMAN	Lipopolysaccharide-responsive and beige-like anchor protein		2852		0.172829			-0.262897
A0A494C1N0	FKBP2	A0A494C1N0_HUMAN	Peptidylprolyl isomerase (EC 5.2.1.8)	integral component of membrane [GO:0016021]; peptidyl-prolyl cis-trans isomerase activity [GO:0003755]	171		0.906511			-0.0272518
A0A494C1V1	NBEAL2	A0A494C1V1_HUMAN	Neurobeachin-like protein 2		2720		0.0673493			-0.189928
A0A499FIX8	ESYT2 FAM62B hCG_20178	A0A499FIX8_HUMAN	Extended synaptotagmin-2 (Family with sequence similarity 62 (C2 domain containing) member B, isoform CRA_b)	integral component of membrane [GO:0016021]; lipid binding [GO:0008289]; endoplasmic reticulum-plasma membrane tethering [GO:0061817]; lipid transport [GO:0006869]	845		0.285046			-0.326952
A0A499FIZ0	WDR26	A0A499FIZ0_HUMAN	WD repeat-containing protein 26		761		0.777306			-0.0378737
A0A4V7I447	APOBR	A0A4V7I447_HUMAN	Apolipoprotein B receptor	lipoprotein particle receptor activity [GO:0030228]; lipid transport [GO:0006869]	1088		0.999663			0.000103113
A0A4W8VYG7	CGREF1	A0A4W8VYG7_HUMAN	Cell growth regulator with EF hand domain protein 1	calcium ion binding [GO:0005509]	301		NA			NA
A0A4W8X8U3	PRB1	A0A4W8X8U3_HUMAN	Basic salivary proline-rich protein 1		198		NA			-3.63891
A0A4W8ZXM2	IGHV3-72	A0A4W8ZXM2_HUMAN	Immunoglobulin heavy variable 3-72		101		0.166331			0.223438
A0A4W9A917	IGHG3	A0A4W9A917_HUMAN	Immunoglobulin heavy constant gamma 3 (Fragment)		377		0.411073			0.209129
A0AVT1	UBA6 MOP4 UBE1L2	UBA6_HUMAN	Ubiquitin-like modifier-activating enzyme 6 (Ubiquitin-activating enzyme 6) (EC 6.2.1.45) (Monocyte protein 4) (MOP-4) (Ubiquitin-activating enzyme E1-like protein 2) (E1-L2)	cytoplasm [GO:0005737]; cytosol [GO:0005829]; nucleus [GO:0005634]; ATP binding [GO:0005524]; FAT10 activating enzyme activity [GO:0019780]; ubiquitin activating enzyme activity [GO:0004839]; amygdala development [GO:0021764]; cellular response to DNA damage stimulus [GO:0006974]; dendritic spine development [GO:0060996]; hippocampus development [GO:0021766]; learning [GO:0007612]; locomotory beh…	1052	0.336325	0.100132	NA	0.202931	-0.172056	NA
A1L0T0	ILVBL AHAS HACL2	HACL2_HUMAN	2-hydroxyacyl-CoA lyase 2 (EC 4.1.2.-) (Acetolactate synthase-like protein) (IlvB-like protein)	endoplasmic reticulum membrane [GO:0005789]; integral component of membrane [GO:0016021]; membrane [GO:0016020]; lyase activity [GO:0016829]; magnesium ion binding [GO:0000287]; thiamine pyrophosphate binding [GO:0030976]; fatty acid alpha-oxidation [GO:0001561]	632		0.103891			-0.290224
A2A2D0	STMN1	A2A2D0_HUMAN	Stathmin (Fragment)	regulation of microtubule polymerization or depolymerization [GO:0031110]	85		0.102872			-0.806402
A5YKK6	CNOT1 CDC39 KIAA1007 NOT1 AD-005	CNOT1_HUMAN	CCR4-NOT transcription complex subunit 1 (CCR4-associated factor 1) (Negative regulator of transcription subunit 1 homolog) (NOT1H) (hNOT1)	CCR4-NOT complex [GO:0030014]; CCR4-NOT core complex [GO:0030015]; cytosol [GO:0005829]; extracellular space [GO:0005615]; membrane [GO:0016020]; nucleus [GO:0005634]; P-body [GO:0000932]; peroxisomal membrane [GO:0005778]; armadillo repeat domain binding [GO:0070016]; estrogen receptor binding [GO:0030331]; molecular adaptor activity [GO:0060090]; protein domain specific binding [GO:0019904]; re…	2376		NA			1.33208
A6NC48	BST1	A6NC48_HUMAN	ADP-ribosyl cyclase/cyclic ADP-ribose hydrolase 2	NAD+ nucleosidase activity [GO:0003953]	333		0.852011			0.0344823
A6NC98	CCDC88B BRLZ	CC88B_HUMAN	Coiled-coil domain-containing protein 88B (Brain leucine zipper domain-containing protein) (Gipie) (Hook-related protein 3) (HkRP3)	centrosome [GO:0005813]; cytoplasm [GO:0005737]; endoplasmic reticulum [GO:0005783]; Golgi apparatus [GO:0005794]; membrane [GO:0016020]; dynein light intermediate chain binding [GO:0051959]; microtubule binding [GO:0008017]; cytoplasmic microtubule organization [GO:0031122]; cytoskeleton-dependent intracellular transport [GO:0030705]; defense response to protozoan [GO:0042832]; positive regulati…	1476		0.0955562			0.754652
A6NCQ9	RNF222	RN222_HUMAN	RING finger protein 222	integral component of membrane [GO:0016021]; metal ion binding [GO:0046872]	220		0.141819			0.852846
A6NFX8	NUDT5	A6NFX8_HUMAN	ADP-sugar pyrophosphatase	hydrolase activity [GO:0016787]	232		0.986659			0.00414695
A6NGJ0	DYNLT3	A6NGJ0_HUMAN	Dynein light chain Tctex-type 3		152		0.569488			-0.0862283
A6NHL2	TUBAL3	TBAL3_HUMAN	Tubulin alpha chain-like 3	cytoplasm [GO:0005737]; microtubule [GO:0005874]; GTP binding [GO:0005525]; GTPase activity [GO:0003924]; structural constituent of cytoskeleton [GO:0005200]; microtubule cytoskeleton organization [GO:0000226]; microtubule-based process [GO:0007017]; mitotic cell cycle [GO:0000278]	446		NA			NA
A6NJA2	USP14	A6NJA2_HUMAN	Ubiquitin carboxyl-terminal hydrolase (EC 3.4.19.12)	cytosol [GO:0005829]; thiol-dependent ubiquitinyl hydrolase activity [GO:0036459]; protein deubiquitination [GO:0016579]; ubiquitin-dependent protein catabolic process [GO:0006511]	448		0.147446			-0.18568
A6NL93	HMGN1	A6NL93_HUMAN	Non-histone chromosomal protein HMG-14	chromatin [GO:0000785]; nucleoplasm [GO:0005654]; nucleosomal DNA binding [GO:0031492]	90		0.518574			-0.153094
A6NLH6	CNIH4	A6NLH6_HUMAN	Protein cornichon homolog 4	integral component of membrane [GO:0016021]; vesicle-mediated transport [GO:0016192]	137		0.849476			0.0289774
A6NMH6	SEPTIN8	A6NMH6_HUMAN	Septin-8	GTP binding [GO:0005525]	430		0.164021			-0.145693
A6NNI4	CD9	A6NNI4_HUMAN	Tetraspanin	integral component of membrane [GO:0016021]	159		0.0828654			-0.180117
A6QRJ1	ATP6AP1	A6QRJ1_HUMAN	V-type proton ATPase subunit S1 (Fragment)	proton-transporting V-type ATPase, V1 domain [GO:0033180]; proton-transporting ATP synthase activity, rotational mechanism [GO:0046933]; proton-transporting ATPase activity, rotational mechanism [GO:0046961]	230		0.0480245			0.457667
A8K2U0	A2ML1 CPAMD9	A2ML1_HUMAN	Alpha-2-macroglobulin-like protein 1 (C3 and PZP-like alpha-2-macroglobulin domain-containing protein 9)	extracellular exosome [GO:0070062]; extracellular space [GO:0005615]; endopeptidase inhibitor activity [GO:0004866]; peptidase inhibitor activity [GO:0030414]; protease binding [GO:0002020]; serine-type endopeptidase inhibitor activity [GO:0004867]; regulation of endopeptidase activity [GO:0052548]	1454		0.332295	NA		-0.105792	NA
A8MTF8	FAM3B	A8MTF8_HUMAN	Protein FAM3B	glucose homeostasis [GO:0042593]; insulin secretion [GO:0030073]	258		0.010388			0.849748
A8MX49	PPM1F hCG_26717	A8MX49_HUMAN	Protein phosphatase 1F (Protein phosphatase 1F (PP2C domain containing), isoform CRA_b)	metal ion binding [GO:0046872]; protein serine/threonine phosphatase activity [GO:0004722]	361		NA			0.458208
B0QY89	EIF3L EIF3EIP EIF3S6IP	B0QY89_HUMAN	Eukaryotic translation initiation factor 3 subunit L (eIF3l) (Eukaryotic translation initiation factor 3 subunit 6-interacting protein) (Eukaryotic translation initiation factor 3 subunit E-interacting protein)	eukaryotic 43S preinitiation complex [GO:0016282]; eukaryotic 48S preinitiation complex [GO:0033290]; eukaryotic translation initiation factor 3 complex [GO:0005852]; translation initiation factor activity [GO:0003743]; formation of cytoplasmic translation initiation complex [GO:0001732]	607		0.0579689			-0.194798
B0YIW2	APOC3	B0YIW2_HUMAN	Apolipoprotein C-III (Apolipoprotein C-III variant 1)	extracellular region [GO:0005576]; lipid binding [GO:0008289]; lipid transport [GO:0006869]; lipoprotein metabolic process [GO:0042157]	117		NA			-0.532373
B0YIW6	ARCN1 hCG_40220	B0YIW6_HUMAN	Coatomer subunit delta	COPI vesicle coat [GO:0030126]; Golgi membrane [GO:0000139]; protein transport [GO:0015031]; retrograde vesicle-mediated transport, Golgi to endoplasmic reticulum [GO:0006890]	552		0.0138062			-0.218556
B1AH87	TSPO	B1AH87_HUMAN	Putative peripheral benzodiazepine receptor-related protein (Fragment)	integral component of membrane [GO:0016021]	107		0.00295566			-0.299465
B1AK87	CAPZB hCG_41078	B1AK87_HUMAN	F-actin-capping protein subunit beta	cytoplasm [GO:0005737]; F-actin capping protein complex [GO:0008290]; actin binding [GO:0003779]; actin cytoskeleton organization [GO:0030036]; barbed-end actin filament capping [GO:0051016]	260		0.227143			-0.0903176
B1AKD8	CROCC	B1AKD8_HUMAN	Rootletin (Fragment)	actin cytoskeleton [GO:0015629]; centrosome [GO:0005813]; cytosol [GO:0005829]; plasma membrane [GO:0005886]	1311		0.563162			-0.055741
B1AKG0	CFHR1	B1AKG0_HUMAN	Complement factor H-related protein 1		271		NA			-0.0713495
B1AKR6	DYNLRB1	B1AKR6_HUMAN	Dynein light chain roadblock-type 1	cytoplasmic dynein complex [GO:0005868]; microtubule-based movement [GO:0007018]	148		0.518381			-0.0957295
B1ALA9	PRPS1	B1ALA9_HUMAN	Ribose-phosphate pyrophosphokinase 1	magnesium ion binding [GO:0000287]; ribose phosphate diphosphokinase activity [GO:0004749]; nucleoside metabolic process [GO:0009116]; nucleotide biosynthetic process [GO:0009165]	285		0.391072			-0.114398
B1ANH0	GUK1	B1ANH0_HUMAN	Guanylate kinase (Fragment)	guanylate kinase activity [GO:0004385]	217		0.22934			-0.299049
B1AP13	CD55	B1AP13_HUMAN	Complement decay-accelerating factor		444		0.00760486	NA		0.464896	NA
B3EWG6	FAM25G	FM25G_HUMAN	Protein FAM25G		89		0.218416			-0.224821
B3KS98	EIF3H EIF3S3 hCG_20900	B3KS98_HUMAN	Eukaryotic translation initiation factor 3 subunit H (eIF3h) (Eukaryotic translation initiation factor 3 subunit 3) (eIF-3 gamma) (eIF3 p40 subunit)	eukaryotic 43S preinitiation complex [GO:0016282]; eukaryotic 48S preinitiation complex [GO:0033290]; eukaryotic translation initiation factor 3 complex [GO:0005852]; translation initiation factor activity [GO:0003743]; formation of cytoplasmic translation initiation complex [GO:0001732]	366		0.00416331			-0.174508
B3KVN2	FNTA hCG_1993221	B3KVN2_HUMAN	Farnesyltransferase, CAAX box, alpha, isoform CRA_c (Protein farnesyltransferase/geranylgeranyltransferase type-1 subunit alpha) (cDNA FLJ16794 fis, clone TBAES2007504, highly similar to Protein farnesyltransferase/geranylgeranyltransferase type I alpha s	protein prenyltransferase activity [GO:0008318]; protein prenylation [GO:0018342]	228		0.090075			-0.269644
B3KWE1	HARS1 HARS hCG_1782886	B3KWE1_HUMAN	Histidine--tRNA ligase, cytoplasmic (Histidyl-tRNA synthetase, isoform CRA_a) (cDNA FLJ42841 fis, clone BRCOC2003213, highly similar to Histidyl-tRNA synthetase)	cytoplasm [GO:0005737]; ATP binding [GO:0005524]; histidine-tRNA ligase activity [GO:0004821]; histidyl-tRNA aminoacylation [GO:0006427]	440		0.229676			-0.131454
B3KXX3	SLC12A6	B3KXX3_HUMAN	Solute carrier family 12 member 6 (cDNA FLJ46254 fis, clone TESTI4023096, highly similar to Solute carrier family 12 member 6)	integral component of plasma membrane [GO:0005887]; potassium:chloride symporter activity [GO:0015379]; cellular hypotonic salinity response [GO:0071477]	962		0.056532			-0.162418
B4DIH5	COPS2	B4DIH5_HUMAN	COP9 signalosome complex subunit 2 (cDNA FLJ52928, highly similar to COP9 signalosome complex subunit 2)	COP9 signalosome [GO:0008180]; cytoplasm [GO:0005737]	379		0.885944			0.0190618
B4DJ81	NDUFS1	B4DJ81_HUMAN	NADH-ubiquinone oxidoreductase 75 kDa subunit, mitochondrial (cDNA FLJ60586, highly similar to NADH-ubiquinone oxidoreductase 75 kDa subunit, mitochondrial)	membrane [GO:0016020]; mitochondrion [GO:0005739]; iron-sulfur cluster binding [GO:0051536]; NADH dehydrogenase (ubiquinone) activity [GO:0008137]; ATP synthesis coupled electron transport [GO:0042773]	611		0.381311			-0.107559
B4DK69	AKR1C2	B4DK69_HUMAN	Aldo-keto reductase family 1 member C2 (cDNA FLJ52680, highly similar to Aldo-keto reductase family 1 member C2)	oxidoreductase activity [GO:0016491]	297		0.321915			-0.176223
B4DKY1	CARS1	B4DKY1_HUMAN	Cysteine--tRNA ligase, cytoplasmic (cDNA FLJ59563, highly similar to Cysteinyl-tRNA synthetase)	cytosol [GO:0005829]; ATP binding [GO:0005524]; cysteine-tRNA ligase activity [GO:0004817]; cysteinyl-tRNA aminoacylation [GO:0006423]	739		0.653127			-0.0599449
B4DLN1		B4DLN1_HUMAN	cDNA FLJ60124, highly similar to Mitochondrial dicarboxylate carrier	integral component of membrane [GO:0016021]; mitochondrial membrane [GO:0031966]; mitochondrion [GO:0005739]; nucleoplasm [GO:0005654]; ribosome [GO:0005840]; antiporter activity [GO:0015297]; malate transmembrane transporter activity [GO:0015140]; oxaloacetate transmembrane transporter activity [GO:0015131]; structural constituent of ribosome [GO:0003735]; succinate transmembrane transporter act…	442		NA			-0.738783
B4DLR8	NQO1	B4DLR8_HUMAN	NAD(P)H dehydrogenase [quinone] 1 (cDNA FLJ50573, highly similar to Homo sapiens NAD(P)H dehydrogenase, quinone 1 (NQO1), transcript variant 3, mRNA)		202		0.566315			-0.0446664
B4DR61	SEC61A1	B4DR61_HUMAN	Protein transport protein Sec61 subunit alpha isoform 1 (cDNA FLJ59739, highly similar to Protein transport protein Sec61 subunit alpha isoform 1)	integral component of membrane [GO:0016021]; protein transport [GO:0015031]	482		0.818524			0.0305408
B4DR80	STK24	B4DR80_HUMAN	Serine/threonine-protein kinase 24 (cDNA FLJ61159, highly similar to Serine/threonine-protein kinase 24)	cytosol [GO:0005829]; nucleolus [GO:0005730]; ATP binding [GO:0005524]; protein kinase activity [GO:0004672]	412		0.0211456			-0.221367
B4DUC8	MTAP	B4DUC8_HUMAN	S-methyl-5'-thioadenosine phosphorylase (EC 2.4.2.28) (5'-methylthioadenosine phosphorylase) (MTA phosphorylase) (MTAP) (MTAPase)	cytosol [GO:0005829]; nucleus [GO:0005634]; S-methyl-5-thioadenosine phosphorylase activity [GO:0017061]; L-methionine salvage from methylthioadenosine [GO:0019509]; purine ribonucleoside salvage [GO:0006166]	300		0.641299			-0.186366
B4DY09	ILF2	B4DY09_HUMAN	Interleukin enhancer-binding factor 2 (cDNA FLJ51660, highly similar to Interleukin enhancer-binding factor 2)	nucleoplasm [GO:0005654]; ATP binding [GO:0005524]; RNA binding [GO:0003723]; transferase activity [GO:0016740]; immune response [GO:0006955]	352		0.353851			-0.10733
B4E0K5	MAPK14	B4E0K5_HUMAN	Mitogen-activated protein kinase (EC 2.7.11.24)	cytosol [GO:0005829]; nuclear speck [GO:0016607]; ATP binding [GO:0005524]; MAP kinase activity [GO:0004707]	283		0.0352446			-0.28714
B4E1Z4		B4E1Z4_HUMAN	cDNA FLJ55673, highly similar to Complement factor B	serine-type endopeptidase activity [GO:0004252]	1266		0.101441			0.219333
B5MC35	CFAP36	B5MC35_HUMAN	Cilia- and flagella-associated protein 36		218		NA			-0.598224
B5MC59	RPA3 hCG_17407	B5MC59_HUMAN	Replication protein A 14 kDa subunit (Replication protein A3, 14kDa, isoform CRA_a)	nucleus [GO:0005634]; DNA binding [GO:0003677]; DNA recombination [GO:0006310]; DNA repair [GO:0006281]; DNA replication [GO:0006260]	82		0.819169			-0.0327907
B5MCX3	SEPTIN2	B5MCX3_HUMAN	Septin-2	actin cytoskeleton [GO:0015629]; intercellular bridge [GO:0045171]; nucleoplasm [GO:0005654]; plasma membrane [GO:0005886]; GTP binding [GO:0005525]; cell division [GO:0051301]	321		0.244692			-0.111749
B5MDF5	RAN hCG_1744585	B5MDF5_HUMAN	GTP-binding nuclear protein Ran	nucleus [GO:0005634]; GTP binding [GO:0005525]; GTPase activity [GO:0003924]; nucleocytoplasmic transport [GO:0006913]; protein transport [GO:0015031]	233		0.00829938			-0.222697
B6VEX4	ABI1	B6VEX4_HUMAN	Abl interactor 1 (Abl-interactor 1 variant 21)	protein tyrosine kinase activator activity [GO:0030296]; actin polymerization or depolymerization [GO:0008154]	393		0.0135372			-0.245938
B7WPJ3	CASTOR1	B7WPJ3_HUMAN	Cytosolic arginine sensor for mTORC1 subunit 1	regulation of TORC1 signaling [GO:1903432]	291		0.194002			-0.282011
B7Z4M1	RTN3 hCG_1775344	B7Z4M1_HUMAN	Reticulon	integral component of membrane [GO:0016021]	123		0.904194	NA		-0.0360371	NA
B7Z641	ATP6V0A1	B7Z641_HUMAN	V-type proton ATPase subunit a	integral component of membrane [GO:0016021]; vacuolar proton-transporting V-type ATPase, V0 domain [GO:0000220]; proton transmembrane transporter activity [GO:0015078]	788		0.291036			0.146464
B7Z7P8	ETF1	B7Z7P8_HUMAN	Eukaryotic peptide chain release factor subunit 1 (cDNA FLJ56175, highly similar to Eukaryotic peptide chain release factor subunit1)	translation release factor activity [GO:0003747]	423		0.036954			-0.216737
B7ZC39	SH3GLB2	B7ZC39_HUMAN	Endophilin-B2	cytoplasm [GO:0005737]	374		0.0355795			-0.192985
B8A4K4	CYSRT1	B8A4K4_HUMAN	Cysteine-rich tail protein 1		184		0.109318			-0.360704
B8ZZQ6	PTMA	B8ZZQ6_HUMAN	Prothymosin alpha	cytosol [GO:0005829]; nucleoplasm [GO:0005654]	107		0.75877			-0.0387628
C9J038	WWTR1	C9J038_HUMAN	WW domain-containing transcription regulator protein 1 (Fragment)	cytosol [GO:0005829]; nuclear body [GO:0016604]; nucleoplasm [GO:0005654]	189		NA			NA
C9J0K6	SRI	C9J0K6_HUMAN	Sorcin	calcium ion binding [GO:0005509]	155		0.441449			-0.115137
C9J2C4	DNAJB6	C9J2C4_HUMAN	DnaJ homolog subfamily B member 6 (Fragment)	cytosol [GO:0005829]; nucleoplasm [GO:0005654]	228		0.145844			-0.419206
C9J3D7	CROT	C9J3D7_HUMAN	Peroxisomal carnitine O-octanoyltransferase	intracellular membrane-bounded organelle [GO:0043231]; transferase activity, transferring acyl groups [GO:0016746]	574		NA			-0.144694
C9J3L8	SSR1	C9J3L8_HUMAN	Translocon-associated protein subunit alpha	endoplasmic reticulum membrane [GO:0005789]; integral component of membrane [GO:0016021]	265		0.041801			-0.359952
C9J4Z3	RPL37A hCG_16380	C9J4Z3_HUMAN	60S ribosomal protein L37a (Ribosomal protein L37a, isoform CRA_c)	ribosome [GO:0005840]; structural constituent of ribosome [GO:0003735]; translation [GO:0006412]	68		0.100848			-0.222992
C9J5W5	UBA5	C9J5W5_HUMAN	Ubiquitin-like modifier-activating enzyme 5 (Fragment)	ubiquitin-like modifier activating enzyme activity [GO:0008641]	108		NA			-0.283394
C9J6H5	ADAM9	C9J6H5_HUMAN	Disintegrin and metalloproteinase domain-containing protein 9		128		NA			NA
C9J8C4	COBLL1	C9J8C4_HUMAN	Cordon-bleu protein-like 1 (Fragment)	actin monomer binding [GO:0003785]	226		0.0711605			-0.710784
C9J9K3	RPSA	C9J9K3_HUMAN	40S ribosomal protein SA (Fragment)	cytoplasm [GO:0005737]; small ribosomal subunit [GO:0015935]; structural constituent of ribosome [GO:0003735]; translation [GO:0006412]	263		0.00194184			-0.412619
C9JA28	SSR3	C9JA28_HUMAN	Translocon-associated protein subunit gamma	integral component of membrane [GO:0016021]; SRP-dependent cotranslational protein targeting to membrane [GO:0006614]	174		NA			-0.00643023
C9JAW5		C9JAW5_HUMAN	HIG1 domain-containing protein	integral component of membrane [GO:0016021]	83		NA			-1.31353
C9JC25	ATL2	C9JC25_HUMAN	Atlastin-2 (Fragment)	GTP binding [GO:0005525]; GTPase activity [GO:0003924]	185		0.0114131			-0.4989
C9JD73	PPP1R7	C9JD73_HUMAN	Protein phosphatase 1 regulatory subunit 7 (Fragment)		282		0.446823			0.088801
C9JEN3	TMBIM1	C9JEN3_HUMAN	Protein lifeguard 3 (Fragment)	intracellular membrane-bounded organelle [GO:0043231]	106		0.259176			0.102919
C9JEU5	FGG	C9JEU5_HUMAN	Fibrinogen gamma chain	fibrinogen complex [GO:0005577]; signaling receptor binding [GO:0005102]; platelet activation [GO:0030168]; protein polymerization [GO:0051258]	445		0.178918			0.293958
C9JFE4	GPS1 hCG_1987516	C9JFE4_HUMAN	COP9 signalosome complex subunit 1 (G protein pathway suppressor 1, isoform CRA_b)	COP9 signalosome [GO:0008180]; cytosol [GO:0005829]; nucleoplasm [GO:0005654]; protein deneddylation [GO:0000338]	471		0.758654			0.0485949
C9JFF4	ATG7	C9JFF4_HUMAN	Ubiquitin-like modifier-activating enzyme ATG7 (Fragment)	cytoplasm [GO:0005737]; autophagy [GO:0006914]	176		0.0241086			-0.434726
C9JFR7	CYCS	C9JFR7_HUMAN	Cytochrome c (Fragment)	mitochondrion [GO:0005739]; respirasome [GO:0070469]; electron transfer activity [GO:0009055]; heme binding [GO:0020037]; metal ion binding [GO:0046872]	101		0.810944			-0.0474781
C9JGI3	TYMP	C9JGI3_HUMAN	Thymidine phosphorylase (Fragment)	1,4-alpha-oligoglucan phosphorylase activity [GO:0004645]; transferase activity, transferring pentosyl groups [GO:0016763]; pyrimidine nucleobase metabolic process [GO:0006206]; pyrimidine nucleoside metabolic process [GO:0006213]	445		0.398264			-0.129402
C9JIF9	APEH	C9JIF9_HUMAN	Acylamino-acid-releasing enzyme	cytosol [GO:0005829]; nuclear membrane [GO:0031965]; serine-type endopeptidase activity [GO:0004252]	737		0.176693			-0.136495
C9JIS1	GNB2	C9JIS1_HUMAN	Guanine nucleotide-binding protein G(I)/G(S)/G(T) subunit beta-2 (Fragment)	signal transduction [GO:0007165]	232		0.860544	NA		0.0448198	0.0895717
C9JJT5	ATP5MF-PTCD1	C9JJT5_HUMAN	ATP5MF-PTCD1 readthrough		54		0.0388884			-0.271819
C9JLU1	POLR2H	C9JLU1_HUMAN	DNA-directed RNA polymerases I, II, and III subunit RPABC3 (Fragment)	transcription, DNA-templated [GO:0006351]	148		0.0634621			-0.242366
C9JNP9	UFD1	C9JNP9_HUMAN	Ubiquitin recognition factor in ER-associated degradation protein 1 (Fragment)	ubiquitin-dependent protein catabolic process [GO:0006511]	159		0.592148			0.361288
C9JP86	MAB21L4	C9JP86_HUMAN	Protein mab-21-like 4 (Fragment)		108		NA			-0.063647
C9JS14	QPCT	C9JS14_HUMAN	Glutaminyl-peptide cyclotransferase (Fragment)	glutaminyl-peptide cyclotransferase activity [GO:0016603]	117		0.242704			0.157829
C9JS50	STEAP4	C9JS50_HUMAN	Metalloreductase STEAP4	integral component of membrane [GO:0016021]; nucleoplasm [GO:0005654]; plasma membrane [GO:0005886]	339		0.620891			-0.0549545
C9JTH1	IL36RN	C9JTH1_HUMAN	Interleukin-1 (Fragment)	extracellular space [GO:0005615]; cytokine activity [GO:0005125]; interleukin-1 receptor antagonist activity [GO:0005152]; interleukin-1 receptor binding [GO:0005149]; immune response [GO:0006955]; inflammatory response [GO:0006954]	117		0.00479942			-0.268657
C9JTY3	TFG	C9JTY3_HUMAN	Protein TFG (Fragment)	Golgi membrane [GO:0000139]; identical protein binding [GO:0042802]; COPII vesicle coating [GO:0048208]	128		0.362084			-0.108646
C9JVB2	KIAA0319L	C9JVB2_HUMAN	Dyslexia-associated protein KIAA0319-like protein (Fragment)		273		0.0445513			0.328268
C9JXB2	SEMA3G	C9JXB2_HUMAN	Semaphorin-3G (Fragment)	semaphorin receptor binding [GO:0030215]	186		NA			NA
C9JXB8	RPL24	C9JXB8_HUMAN	60S ribosomal protein L24	cytosol [GO:0005829]; endoplasmic reticulum [GO:0005783]	121		0.250243			-0.157365
C9JXZ5	VAMP8	C9JXZ5_HUMAN	Vesicle-associated membrane protein 8	integral component of membrane [GO:0016021]; vesicle-mediated transport [GO:0016192]	74		0.282688			-0.175552
C9JYN0	SYPL1	C9JYN0_HUMAN	Synaptophysin-like protein 1	integral component of membrane [GO:0016021]; synaptic vesicle [GO:0008021]	224		0.66846	NA		-0.0636027	NA
C9JZR2	CTNND1	C9JZR2_HUMAN	Catenin delta-1	plasma membrane [GO:0005886]; cadherin binding [GO:0045296]; cell-cell adhesion [GO:0098609]	938		0.00573132			-0.26273
C9K0U8	SSBP1	C9K0U8_HUMAN	Single-stranded DNA-binding protein, mitochondrial (Fragment)	mitochondrion [GO:0005739]; single-stranded DNA binding [GO:0003697]; DNA replication [GO:0006260]	121		0.0440359			-0.208354
D3YTB1	RPL32	D3YTB1_HUMAN	60S ribosomal protein L32 (Fragment)	ribosome [GO:0005840]; structural constituent of ribosome [GO:0003735]; translation [GO:0006412]	133		0.366369			-0.0812488
D6R991	MATR3	D6R991_HUMAN	Matrin-3 (Fragment)	nucleic acid binding [GO:0003676]; zinc ion binding [GO:0008270]	433		0.00900288			-0.274293
D6R9D5	IDUA	D6R9D5_HUMAN	Alpha-L-iduronidase (Fragment)	hydrolase activity, hydrolyzing O-glycosyl compounds [GO:0004553]; carbohydrate metabolic process [GO:0005975]	224		NA			0.42108
D6R9D6	RBM47	D6R9D6_HUMAN	RNA-binding protein 47	RNA binding [GO:0003723]; cytidine to uridine editing [GO:0016554]	393		0.10473			-0.721569
D6R9P3	HNRNPAB	D6R9P3_HUMAN	Heterogeneous nuclear ribonucleoprotein A/B	nucleoplasm [GO:0005654]; RNA binding [GO:0003723]	280		0.0533864			-0.109566
D6RAQ1	HPSE	D6RAQ1_HUMAN	Heparanase		168		0.900114			-0.0268333
D6RBD7	EEF1E1 hCG_15559	D6RBD7_HUMAN	Eukaryotic translation elongation factor 1 epsilon-1 (HCG15559, isoform CRA_d)	aminoacyl-tRNA synthetase multienzyme complex [GO:0017101]; cytosol [GO:0005829]; integral component of membrane [GO:0016021]; nucleoplasm [GO:0005654]; positive regulation of DNA damage response, signal transduction by p53 class mediator [GO:0043517]	150		0.289829			-0.101361
D6RBR1	CAST	D6RBR1_HUMAN	Calpastatin (Fragment)		150		0.455769			-0.201859
D6RBW1	EIF4E	D6RBW1_HUMAN	Eukaryotic translation initiation factor 4E	cytoplasm [GO:0005737]; cytoplasmic ribonucleoprotein granule [GO:0036464]; cytosol [GO:0005829]; perinuclear region of cytoplasm [GO:0048471]; enzyme binding [GO:0019899]; eukaryotic initiation factor 4G binding [GO:0031370]; repressing transcription factor binding [GO:0070491]; translation initiation factor activity [GO:0003743]	245		0.172494			-0.126186
D6RC73	CCL28 hCG_36937	D6RC73_HUMAN	C-C motif chemokine 28 (Chemokine (C-C motif) ligand 28, isoform CRA_b)	extracellular region [GO:0005576]; chemokine activity [GO:0008009]; immune response [GO:0006955]	80		0.131743			0.670855
D6RD63	COPS4	D6RD63_HUMAN	COP9 signalosome complex subunit 4 (Fragment)	COP9 signalosome [GO:0008180]	275		0.260976			-0.160262
D6REA1	SIL1	D6REA1_HUMAN	Nucleotide exchange factor SIL1		468		0.17711			0.348884
D6REX3	SEC31A	D6REX3_HUMAN	Protein transport protein Sec31A	cytosol [GO:0005829]; intracellular membrane-bounded organelle [GO:0043231]; endoplasmic reticulum to Golgi vesicle-mediated transport [GO:0006888]	1251		0.230428			-0.139371
D6REY1	CHIT1	D6REY1_HUMAN	Chitotriosidase-1	chitin binding [GO:0008061]; hydrolase activity, hydrolyzing O-glycosyl compounds [GO:0004553]; carbohydrate metabolic process [GO:0005975]	361		0.904889			0.028694
D6RF35	GC	D6RF35_HUMAN	Vitamin D-binding protein	extracellular space [GO:0005615]; vitamin D binding [GO:0005499]; vitamin transmembrane transporter activity [GO:0090482]	476		0.0107163			0.352211
D6RFM5	SDHA	D6RFM5_HUMAN	Succinate dehydrogenase [ubiquinone] flavoprotein subunit, mitochondrial (EC 1.3.5.1)	mitochondrial inner membrane [GO:0005743]; mitochondrion [GO:0005739]; nucleolus [GO:0005730]; flavin adenine dinucleotide binding [GO:0050660]; succinate dehydrogenase (ubiquinone) activity [GO:0008177]; electron transport chain [GO:0022900]; tricarboxylic acid cycle [GO:0006099]	583		0.130585			-0.199934
D6RHI9	RNASET2	D6RHI9_HUMAN	Ribonuclease T2 (Fragment)	ribonuclease T2 activity [GO:0033897]; RNA binding [GO:0003723]	253		0.00903332			0.654182
D6RIE3	COX7A2	D6RIE3_HUMAN	Cytochrome c oxidase subunit 7A2, mitochondrial	mitochondrial respirasome [GO:0005746]; cytochrome-c oxidase activity [GO:0004129]	91		0.0180605			-0.339896
E2QRB9	TXNRD1	E2QRB9_HUMAN	Thioredoxin reductase 1, cytoplasmic	cell [GO:0005623]; fibrillar center [GO:0001650]; nucleoplasm [GO:0005654]; flavin adenine dinucleotide binding [GO:0050660]; thioredoxin-disulfide reductase activity [GO:0004791]; cell redox homeostasis [GO:0045454]	460		NA			-1.01009
E5RGN3	ATOX1	E5RGN3_HUMAN	Copper transport protein ATOX1	metal ion binding [GO:0046872]; metal ion transport [GO:0030001]	59		0.0748584			-0.2369
E5RH07	SNX16	E5RH07_HUMAN	Sorting nexin-16 (Fragment)	phosphatidylinositol binding [GO:0035091]	174		NA			-0.156211
E5RH53	RMDN1	E5RH53_HUMAN	Regulator of microtubule dynamics protein 1		248		0.267044			0.271996
E5RI99	RPL30	E5RI99_HUMAN	60S ribosomal protein L30 (Fragment)	cytosolic large ribosomal subunit [GO:0022625]; RNA binding [GO:0003723]; structural constituent of ribosome [GO:0003735]	114		0.782797			-0.0249654
E5RIW3	TBCA	E5RIW3_HUMAN	Tubulin-specific chaperone A	cytoplasm [GO:0005737]; microtubule [GO:0005874]; microtubule cytoskeleton [GO:0015630]; nucleolus [GO:0005730]; beta-tubulin binding [GO:0048487]; post-chaperonin tubulin folding pathway [GO:0007023]; tubulin complex assembly [GO:0007021]	84		0.643955			0.0786981
E5RK19	HDAC2	E5RK19_HUMAN	Histone deacetylase 2 (Fragment)	histone deacetylase activity [GO:0004407]	52		NA			0.372619
E7EM64	COPS6	E7EM64_HUMAN	COP9 signalosome complex subunit 6	COP9 signalosome [GO:0008180]; cytoplasm [GO:0005737]; nucleoplasm [GO:0005654]; protein deneddylation [GO:0000338]	326		NA			-0.343894
E7EPB3	RPL14	E7EPB3_HUMAN	60S ribosomal protein L14	ribosome [GO:0005840]; RNA binding [GO:0003723]; structural constituent of ribosome [GO:0003735]; translation [GO:0006412]	124		0.0225727			-0.311863
E7EPM6	ACSL1	E7EPM6_HUMAN	Long-chain-fatty-acid--CoA ligase 1	integral component of membrane [GO:0016021]; catalytic activity [GO:0003824]	664		0.512463			-0.0617901
E7EPT4	NDUFV2	E7EPT4_HUMAN	NADH dehydrogenase [ubiquinone] flavoprotein 2, mitochondrial	2 iron, 2 sulfur cluster binding [GO:0051537]; metal ion binding [GO:0046872]; oxidoreductase activity [GO:0016491]	252		0.115334			-0.179634
E7EQG2	EIF4A2	E7EQG2_HUMAN	Eukaryotic initiation factor 4A-II	ATP binding [GO:0005524]; helicase activity [GO:0004386]; nucleic acid binding [GO:0003676]	362		0.843608			0.0335154
E7EQM7	SEPTIN5	E7EQM7_HUMAN	Septin-5	GTP binding [GO:0005525]	248		0.913456			0.0151642
E7EQR4	EZR	E7EQR4_HUMAN	Ezrin	cytoskeleton [GO:0005856]; fibrillar center [GO:0001650]; plasma membrane [GO:0005886]; actin binding [GO:0003779]	586		0.277151			-0.0875679
E7ES33	SEPTIN7	E7ES33_HUMAN	Septin-7	septin complex [GO:0031105]; GTP binding [GO:0005525]	417		0.138702			-0.0854053
E7ETK0	RPS24	E7ETK0_HUMAN	40S ribosomal protein S24	ribosome [GO:0005840]; structural constituent of ribosome [GO:0003735]; translation [GO:0006412]	131		0.00423148			-0.335644
E7EVJ5	CYFIP2	E7EVJ5_HUMAN	Cytoplasmic FMR1-interacting protein	cytoplasm [GO:0005737]	1227		0.593504			-0.0811304
E7EW69	SEPTIN10	E7EW69_HUMAN	Septin-10	GTP binding [GO:0005525]	450		0.447045			-0.0669608
E7EX17	EIF4B	E7EX17_HUMAN	Eukaryotic translation initiation factor 4B	cytosol [GO:0005829]; RNA binding [GO:0003723]	616		0.131658			0.410535
E7EX90	DCTN1	E7EX90_HUMAN	Dynactin subunit 1	cell [GO:0005623]; centrosome [GO:0005813]; intercellular bridge [GO:0045171]; microtubule cytoskeleton [GO:0015630]; mitotic spindle [GO:0072686]; microtubule binding [GO:0008017]; establishment of mitotic spindle orientation [GO:0000132]; transport along microtubule [GO:0010970]	1256		0.211784			-0.163986
E9PAM4		E9PAM4_HUMAN	PI3K/PI4K domain-containing protein	endosome [GO:0005768]; plasma membrane [GO:0005886]; trans-Golgi network [GO:0005802]; 1-phosphatidylinositol 4-kinase activity [GO:0004430]; endosome organization [GO:0007032]; Golgi organization [GO:0007030]; phosphatidylinositol phosphorylation [GO:0046854]	449		NA			-0.930694
E9PC52	RBBP7	E9PC52_HUMAN	Histone-binding protein RBBP7	cytosol [GO:0005829]; nucleoplasm [GO:0005654]	416		0.618803			-0.10309
E9PDI4	LAD1	E9PDI4_HUMAN	Ladinin-1 (Lad-1)	actin cytoskeleton [GO:0015629]; basement membrane [GO:0005604]; structural molecule activity [GO:0005198]	531		0.0830149			-0.380996
E9PEB5	FUBP1	E9PEB5_HUMAN	Far upstream element-binding protein 1	nucleoplasm [GO:0005654]; RNA binding [GO:0003723]; regulation of transcription, DNA-templated [GO:0006355]	655		0.385826			-0.327811
E9PFH4	TNPO3	E9PFH4_HUMAN	Transportin-3	intracellular membrane-bounded organelle [GO:0043231]; nucleus [GO:0005634]	857		0.053166			-0.335554
E9PFW2	MANBA	E9PFW2_HUMAN	Beta-mannosidase	intracellular membrane-bounded organelle [GO:0043231]; hydrolase activity, hydrolyzing O-glycosyl compounds [GO:0004553]; carbohydrate metabolic process [GO:0005975]	822		0.0744974			0.792619
E9PFZ2	CP	E9PFZ2_HUMAN	Ceruloplasmin	cell [GO:0005623]; extracellular space [GO:0005615]; copper ion binding [GO:0005507]; ferroxidase activity [GO:0004322]; cellular iron ion homeostasis [GO:0006879]; iron ion transport [GO:0006826]	946		NA	NA		1.40189	1.51276
E9PGA6	C1QTNF3-AMACR	E9PGA6_HUMAN	C1QTNF3-AMACR readthrough (NMD candidate)	collagen trimer [GO:0005581]; extracellular region [GO:0005576]	284		0.540137			0.366907
E9PGF6	PHLDB2	E9PGF6_HUMAN	Pleckstrin homology-like domain family B member 2		744		0.298587			0.156543
E9PH64	NDUFB9	E9PH64_HUMAN	NADH dehydrogenase [ubiquinone] 1 beta subcomplex subunit 9	mitochondrion [GO:0005739]; mitochondrial electron transport, NADH to ubiquinone [GO:0006120]	168		0.111095			-1.12257
E9PHK0	CLEC3B	E9PHK0_HUMAN	Tetranectin		160		0.753731			0.0530269
E9PHN6	GSTM2	E9PHN6_HUMAN	Glutathione S-transferase (EC 2.5.1.18)	cytosol [GO:0005829]; intercellular bridge [GO:0045171]; glutathione transferase activity [GO:0004364]	193		0.627722			0.393624
E9PI87	HTATIP2	E9PI87_HUMAN	Oxidoreductase HTATIP2	cytosol [GO:0005829]	196		0.845942			-0.0276099
E9PIP3	GPSM3	E9PIP3_HUMAN	G-protein-signaling modulator 3	GTPase regulator activity [GO:0030695]; regulation of inflammatory response [GO:0050727]	157		NA			NA
E9PIR9	CRYBG2	E9PIR9_HUMAN	Beta/gamma crystallin domain-containing protein 2 (Fragment)		1559		0.0953672			-0.292918
E9PJ95	COMMD9	E9PJ95_HUMAN	COMM domain-containing protein 9		185		NA			NA
E9PJD9	RPL27A	E9PJD9_HUMAN	60S ribosomal protein L27a	ribosome [GO:0005840]; structural constituent of ribosome [GO:0003735]; translation [GO:0006412]	91		0.292524			-0.195239
E9PJK1	CD81	E9PJK1_HUMAN	Tetraspanin	integral component of membrane [GO:0016021]	165		0.413113			0.191201
E9PKC5	AMPD3	E9PKC5_HUMAN	AMP deaminase (EC 3.5.4.6)	AMP deaminase activity [GO:0003876]; metal ion binding [GO:0046872]; IMP salvage [GO:0032264]	677		0.473458			0.104403
E9PKW8	UBE2L6	E9PKW8_HUMAN	Ubiquitin/ISG15-conjugating enzyme E2 L6 (Fragment)	ATP binding [GO:0005524]	65		NA			1.04247
E9PKZ0	RPL8	E9PKZ0_HUMAN	60S ribosomal protein L8 (Fragment)	ribosome [GO:0005840]; structural constituent of ribosome [GO:0003735]; translation [GO:0006412]	205		0.0985972			-0.241222
E9PLK3	NPEPPS	E9PLK3_HUMAN	Aminopeptidase (EC 3.4.11.-)	cytosol [GO:0005829]; aminopeptidase activity [GO:0004177]; metallopeptidase activity [GO:0008237]; zinc ion binding [GO:0008270]	915		0.185273			-0.104071
E9PM69	PSMC3	E9PM69_HUMAN	26S proteasome regulatory subunit 6A	cytoplasm [GO:0005737]; ATP binding [GO:0005524]; hydrolase activity [GO:0016787]; protein catabolic process [GO:0030163]	397		0.0309699			-0.182582
E9PMS6	LMO7	E9PMS6_HUMAN	LIM domain only protein 7	integral component of membrane [GO:0016021]; metal ion binding [GO:0046872]; regulation of cell adhesion [GO:0030155]; regulation of signaling [GO:0023051]	1275		0.0353115			-0.178684
E9PN17	ATP5MG	E9PN17_HUMAN	ATP synthase subunit g, mitochondrial	mitochondrial proton-transporting ATP synthase complex, coupling factor F(o) [GO:0000276]; mitochondrion [GO:0005739]; proton transmembrane transporter activity [GO:0015078]; ATP synthesis coupled proton transport [GO:0015986]	76		0.00988331			-0.486904
E9PN51	NDUFS8	E9PN51_HUMAN	NADH dehydrogenase [ubiquinone] iron-sulfur protein 8, mitochondrial (Fragment)	membrane [GO:0016020]; 4 iron, 4 sulfur cluster binding [GO:0051539]; oxidoreductase activity, acting on NAD(P)H [GO:0016651]	110		0.142924			-0.174507
E9PNC7	DRAP1	E9PNC7_HUMAN	Dr1-associated corepressor (Fragment)	protein heterodimerization activity [GO:0046982]	155		0.710554			-0.133219
E9PNQ9	TPD52L1	E9PNQ9_HUMAN	Tumor protein D53 (Fragment)		92		0.548527			-0.116958
E9PNW4		E9PNW4_HUMAN	UPAR/Ly6 domain-containing protein	negative regulation of activation of membrane attack complex [GO:0001971]	108		0.58303			0.0667938
E9PPJ5	MDK	E9PPJ5_HUMAN	Midkine (Fragment)	growth factor activity [GO:0008083]	131		0.180627			0.538737
E9PPW2	CDHR5	E9PPW2_HUMAN	Cadherin-related family member 5 (Fragment)	integral component of membrane [GO:0016021]; calcium ion binding [GO:0005509]; cell adhesion [GO:0007155]	165		0.0206846			-1.95678
E9PQ15	PKP3	E9PQ15_HUMAN	Plakophilin-3 (Fragment)	desmosome [GO:0030057]; nucleus [GO:0005634]; cell-cell adhesion [GO:0098609]	247		0.634019			-0.11671
E9PQD6	SAA1	E9PQD6_HUMAN	Serum amyloid A protein	high-density lipoprotein particle [GO:0034364]; acute-phase response [GO:0006953]	122		0.0389657			0.655934
E9PQR7	VPS28	E9PQR7_HUMAN	Vacuolar protein sorting-associated protein 28 homolog (Fragment)	ESCRT I complex [GO:0000813]; endosome transport via multivesicular body sorting pathway [GO:0032509]; protein transport [GO:0015031]	161		0.712002			-0.097798
E9PQV9	DCUN1D5	E9PQV9_HUMAN	DCN1-like protein (Defective in cullin neddylation protein 1-like protein)		84		NA			NA
E9PR22	KLK12	E9PR22_HUMAN	Kallikrein-12	serine-type endopeptidase activity [GO:0004252]	177		0.0807135			-0.361073
E9PR30	FAU	E9PR30_HUMAN	40S ribosomal protein S30	ribosome [GO:0005840]; structural constituent of ribosome [GO:0003735]; translation [GO:0006412]	98		0.148245			-0.49793
E9PR44		E9PR44_HUMAN	Deleted.				0.00667605			-0.304167
E9PR52	CHI3L2	E9PR52_HUMAN	Chitinase-3-like protein 2 (Fragment)	extracellular space [GO:0005615]; chitin binding [GO:0008061]; carbohydrate metabolic process [GO:0005975]	220		NA			-0.675962
F2Z2X8	SCEL	F2Z2X8_HUMAN	Sciellin		283		NA	NA		1.15227	NA
F5GWE5	PITPNA	F5GWE5_HUMAN	Phosphatidylinositol transfer protein alpha isoform	phospholipid transporter activity [GO:0005548]	270		0.336955			-0.125468
F5GWK5	STARD10	F5GWK5_HUMAN	START domain-containing protein 10 (Fragment)	lipid binding [GO:0008289]	82		0.0987845			-0.518299
F5GX19	LAMTOR1	F5GX19_HUMAN	Ragulator complex protein LAMTOR1	Ragulator complex [GO:0071986]; cellular response to amino acid stimulus [GO:0071230]; cholesterol homeostasis [GO:0042632]; endosomal transport [GO:0016197]; lysosome organization [GO:0007040]; positive regulation of MAPK cascade [GO:0043410]; positive regulation of TOR signaling [GO:0032008]; regulation of receptor recycling [GO:0001919]	142		0.150938			-0.20309
F5GYQ1	ATP6V0D1	F5GYQ1_HUMAN	V-type proton ATPase subunit	proton-transporting V-type ATPase, V0 domain [GO:0033179]; proton transmembrane transporter activity [GO:0015078]	392		0.0460629			-0.303744
F5H157	RAB35	F5H157_HUMAN	Ras-related protein Rab-35 (Fragment)	GTP binding [GO:0005525]; GTPase activity [GO:0003924]	185		0.0804536			-0.218243
F5H365	SEC23A	F5H365_HUMAN	Protein transport protein SEC23	COPII vesicle coat [GO:0030127]; cytosol [GO:0005829]; endoplasmic reticulum membrane [GO:0005789]; Golgi membrane [GO:0000139]; zinc ion binding [GO:0008270]; COPII-coated vesicle budding [GO:0090114]; intracellular protein transport [GO:0006886]	736		0.525314			-0.105433
F5H442	TSG101	F5H442_HUMAN	Tumor susceptibility gene 101 protein	cytosol [GO:0005829]; nucleolus [GO:0005730]; plasma membrane [GO:0005886]; cellular protein modification process [GO:0006464]; protein transport [GO:0015031]	365		0.918889			-0.0147606
F5H5N1	NDUFS7	F5H5N1_HUMAN	NADH dehydrogenase [ubiquinone] iron-sulfur protein 7, mitochondrial	4 iron, 4 sulfur cluster binding [GO:0051539]; metal ion binding [GO:0046872]; NADH dehydrogenase (ubiquinone) activity [GO:0008137]; quinone binding [GO:0048038]	182		0.0815404			-0.215112
F5H5R8	NAT1	F5H5R8_HUMAN	Arylamine N-acetyltransferase 1	acetyltransferase activity [GO:0016407]	352		0.800092			-0.0401082
F5H6E2	MYO1C	F5H6E2_HUMAN	Unconventional myosin-Ic	myosin complex [GO:0016459]; nuclear body [GO:0016604]; plasma membrane [GO:0005886]; actin binding [GO:0003779]; ATP binding [GO:0005524]; motor activity [GO:0003774]	1039		0.0184501			-0.298231
F5H7C6	COPS7A	F5H7C6_HUMAN	COP9 signalosome complex subunit 7a (Fragment)	COP9 signalosome [GO:0008180]; cytosol [GO:0005829]; nucleoplasm [GO:0005654]; COP9 signalosome assembly [GO:0010387]	192		0.153365			-0.460896
F5H7N8	OLR1	F5H7N8_HUMAN	Oxidized low-density lipoprotein receptor 1 (Fragment)	integral component of membrane [GO:0016021]; intracellular membrane-bounded organelle [GO:0043231]; nucleoplasm [GO:0005654]; plasma membrane [GO:0005886]; carbohydrate binding [GO:0030246]	214		0.501262			-0.323507
F5H7T4	C1S	F5H7T4_HUMAN	Complement C1s subcomponent (Fragment)	serine-type endopeptidase activity [GO:0004252]; complement activation, classical pathway [GO:0006958]	157		NA			NA
F5H7V1	NRDC	F5H7V1_HUMAN	Nardilysin	metal ion binding [GO:0046872]; metalloendopeptidase activity [GO:0004222]	949		0.256139			-0.228551
F5H8H2	MVK	F5H8H2_HUMAN	Mevalonate kinase (MK) (EC 2.7.1.36)	cytoplasm [GO:0005737]; ATP binding [GO:0005524]; mevalonate kinase activity [GO:0004496]; cholesterol biosynthetic process [GO:0006695]; isopentenyl diphosphate biosynthetic process, mevalonate pathway [GO:0019287]	344		0.400824			-0.315379
F6SDV2	TINAGL1 hCG_41620	F6SDV2_HUMAN	Tubulointerstitial nephritis antigen-like (Tubulointerstitial nephritis antigen-like 1, isoform CRA_a)	cysteine-type peptidase activity [GO:0008234]	362		NA			NA
F6TLX2	GLOD4	F6TLX2_HUMAN	Glyoxalase domain-containing protein 4		502		0.349737			-0.0538917
F6U1T9	PPP3R1	F6U1T9_HUMAN	Calcineurin subunit B type 1	calcium ion binding [GO:0005509]	160		NA			-0.745334
F6WIT2	PTPA	F6WIT2_HUMAN	Serine/threonine-protein phosphatase 2A activator (EC 5.2.1.8) (Phosphotyrosyl phosphatase activator)	cytoplasm [GO:0005737]; nucleoplasm [GO:0005654]; peptidyl-prolyl cis-trans isomerase activity [GO:0003755]; phosphatase activator activity [GO:0019211]	288		0.0682725			-0.221535
F6WST4	ORMDL1	F6WST4_HUMAN	ORM1-like protein 1 (Fragment)	endoplasmic reticulum [GO:0005783]; endoplasmic reticulum membrane [GO:0005789]; integral component of membrane [GO:0016021]; ceramide metabolic process [GO:0006672]; negative regulation of sphingolipid biosynthetic process [GO:0090155]	108		NA			0.103969
F8VNT9	CD63	F8VNT9_HUMAN	CD63 antigen (Fragment)	integral component of membrane [GO:0016021]	133		0.644995			0.0642969
F8VRR3	METAP2	F8VRR3_HUMAN	Methionine aminopeptidase 2 (MAP 2) (MetAP 2) (EC 3.4.11.18) (Initiation factor 2-associated 67 kDa glycoprotein) (Peptidase M) (p67) (p67eIF2)	cytoplasm [GO:0005737]; metal ion binding [GO:0046872]; metalloaminopeptidase activity [GO:0070006]; protein initiator methionine removal [GO:0070084]	442		0.0339978			-0.439896
F8VS61	KRT77	F8VS61_HUMAN	Keratin, type II cytoskeletal 1b		248		0.353233			0.278502
F8VUC8	OAS1	F8VUC8_HUMAN	2'-5'-oligoadenylate synthase 1	ATP binding [GO:0005524]; double-stranded RNA binding [GO:0003725]; nucleotidyltransferase activity [GO:0016779]; defense response to virus [GO:0051607]; immune response [GO:0006955]	177		NA			0.945689
F8VVA7	COPZ1	F8VVA7_HUMAN	Coatomer subunit zeta	COPI vesicle coat [GO:0030126]; Golgi membrane [GO:0000139]; intracellular protein transport [GO:0006886]; retrograde vesicle-mediated transport, Golgi to endoplasmic reticulum [GO:0006890]	198		0.923186			-0.0373604
F8VVM2	SLC25A3	F8VVM2_HUMAN	Phosphate carrier protein, mitochondrial	integral component of membrane [GO:0016021]; mitochondrion [GO:0005739]	324		0.0935146			-0.177818
F8VYY9	PRKAG1	F8VYY9_HUMAN	5'-AMP-activated protein kinase subunit gamma-1	adenyl ribonucleotide binding [GO:0032559]; regulation of protein serine/threonine kinase activity [GO:0071900]	280		0.100642			-0.350402
F8VZJ2	NACA	F8VZJ2_HUMAN	Nascent polypeptide-associated complex subunit alpha	nascent polypeptide-associated complex [GO:0005854]	136		0.0463941			-0.234233
F8W031		F8W031_HUMAN	DUF3456 domain-containing protein (Fragment)	endoplasmic reticulum [GO:0005783]	263		0.305276			-0.0798019
F8W148	CA6	F8W148_HUMAN	Carbonic anhydrase (EC 4.2.1.1) (Fragment)	carbonate dehydratase activity [GO:0004089]; zinc ion binding [GO:0008270]; one-carbon metabolic process [GO:0006730]	187		NA			0.438806
F8W150	ANKRD13A	F8W150_HUMAN	Ankyrin repeat domain-containing protein 13A (Fragment)		83		NA			-0.0310484
F8W1A4	AK2	F8W1A4_HUMAN	Adenylate kinase 2, mitochondrial (AK 2) (EC 2.7.4.3) (ATP-AMP transphosphorylase 2) (ATP:AMP phosphotransferase) (Adenylate monophosphate kinase)	mitochondrial intermembrane space [GO:0005758]; adenylate kinase activity [GO:0004017]; ATP binding [GO:0005524]; ADP biosynthetic process [GO:0006172]; AMP metabolic process [GO:0046033]; ATP metabolic process [GO:0046034]	232		0.690476			0.0429656
F8W1S1	KRT74	F8W1S1_HUMAN	Keratin, type II cytoskeletal 74	keratin filament [GO:0045095]	543		0.356279			0.705666
F8W6I7	HNRNPA1	F8W6I7_HUMAN	Heterogeneous nuclear ribonucleoprotein A1	nucleoplasm [GO:0005654]; RNA binding [GO:0003723]	307		0.0458042			-0.224047
F8W7F7	TMED4	F8W7F7_HUMAN	Transmembrane emp24 domain-containing protein 4	integral component of membrane [GO:0016021]	178		0.594887			0.211254
F8W808	NAA10	F8W808_HUMAN	N-alpha-acetyltransferase 10	N-acetyltransferase activity [GO:0008080]	169		NA			0.0872776
F8W822	GIT2	F8W822_HUMAN	ARF GTPase-activating protein GIT2	GTPase activator activity [GO:0005096]; metal ion binding [GO:0046872]	421		NA			0.243871
F8W8M4	ABLIM1	F8W8M4_HUMAN	Actin-binding LIM protein 1	actin binding [GO:0003779]; metal ion binding [GO:0046872]; cytoskeleton organization [GO:0007010]	718		0.0159857			-0.182205
F8W914	RTN4	F8W914_HUMAN	Reticulon	endoplasmic reticulum membrane [GO:0005789]; integral component of membrane [GO:0016021]	345		0.108589			-0.356585
F8WBR5	CALM2	F8WBR5_HUMAN	Calmodulin	calcium ion binding [GO:0005509]; calcium-mediated signaling [GO:0019722]	65		0.527423			-0.143837
F8WCF6	ARPC4-TTLL3	F8WCF6_HUMAN	Actin-related protein 2/3 complex subunit 4	Arp2/3 protein complex [GO:0005885]; cytoplasm [GO:0005737]; actin binding [GO:0003779]; actin filament polymerization [GO:0030041]; Arp2/3 complex-mediated actin nucleation [GO:0034314]	181		0.400776			-0.0806474
G0XQ39	STIM1	G0XQ39_HUMAN	STIM1L (Stromal interaction molecule 1)	endoplasmic reticulum [GO:0005783]; growth cone [GO:0030426]; integral component of endoplasmic reticulum membrane [GO:0030176]; plasma membrane [GO:0005886]; protein-containing complex [GO:0032991]; calcium channel regulator activity [GO:0005246]; identical protein binding [GO:0042802]; store-operated calcium channel activity [GO:0015279]; activation of store-operated calcium channel activity [G…	791		0.525783			-0.0636984
G3V0I5	NDUFV1 hCG_21057	G3V0I5_HUMAN	NADH dehydrogenase [ubiquinone] flavoprotein 1, mitochondrial (EC 1.6.99.3) (EC 7.1.1.2)	cytosol [GO:0005829]; mitochondrial inner membrane [GO:0005743]; mitochondrion [GO:0005739]; respirasome [GO:0070469]; 4 iron, 4 sulfur cluster binding [GO:0051539]; FMN binding [GO:0010181]; metal ion binding [GO:0046872]; NAD binding [GO:0051287]; NADH dehydrogenase (ubiquinone) activity [GO:0008137]	457		0.487578			-0.142579
G3V126	ATP6V1H hCG_27354	G3V126_HUMAN	V-type proton ATPase subunit H	vacuolar proton-transporting V-type ATPase, V1 domain [GO:0000221]; proton-transporting ATPase activity, rotational mechanism [GO:0046961]	443		0.00439052			-0.294795
G3V154	RABL6 C9orf86 hCG_2021977	G3V154_HUMAN	Chromosome 9 open reading frame 86, isoform CRA_d (Rab-like protein 6)	GTP binding [GO:0005525]	471		0.36632			0.178103
G3V158	DERA hCG_25164	G3V158_HUMAN	2-deoxyribose-5-phosphate aldolase homolog (C. elegans), isoform CRA_a (Deoxyribose-phosphate aldolase)	cytoplasm [GO:0005737]; deoxyribose-phosphate aldolase activity [GO:0004139]; deoxyribonucleotide catabolic process [GO:0009264]	230		0.727277			-0.0494143
G3V1D1	FTH1 hCG_1776129	G3V1D1_HUMAN	Ferritin	cell [GO:0005623]; ferric iron binding [GO:0008199]; cellular iron ion homeostasis [GO:0006879]; iron ion transport [GO:0006826]	113		0.116056			0.270945
G3V1D3	DPP3 hCG_2016942	G3V1D3_HUMAN	Dipeptidyl peptidase 3 (EC 3.4.14.4) (Dipeptidyl aminopeptidase III) (Dipeptidyl peptidase III)	cytosol [GO:0005829]; dipeptidyl-peptidase activity [GO:0008239]; metal ion binding [GO:0046872]; metallopeptidase activity [GO:0008237]	756		0.882954			-0.0137071
G3V1M9	PRB1	G3V1M9_HUMAN	Basic salivary proline-rich protein 1		330		NA			NA
G3V1N2	HBA2 HBA1 hCG_1745306	G3V1N2_HUMAN	HCG1745306, isoform CRA_a (Hemoglobin subunit alpha)	hemoglobin complex [GO:0005833]; heme binding [GO:0020037]; metal ion binding [GO:0046872]; oxygen binding [GO:0019825]; oxygen carrier activity [GO:0005344]	110		NA	NA		0.507323	0.977747
G3V1R1	PRB1 hCG_26567	G3V1R1_HUMAN	Basic salivary proline-rich protein 1 (HCG26567, isoform CRA_c)		178		NA			-1.54575
G3V1V7	MYBPC1 hCG_21838	G3V1V7_HUMAN	Myosin binding protein C, slow type, isoform CRA_e (Myosin-binding protein C, slow-type)		1024		NA			1.27394
G3V203	RPL18 hCG_2000370	G3V203_HUMAN	60S ribosomal protein L18 (Ribosomal protein L18, isoform CRA_b)	cytosol [GO:0005829]; endoplasmic reticulum [GO:0005783]; nucleolus [GO:0005730]; ribosome [GO:0005840]; structural constituent of ribosome [GO:0003735]; translation [GO:0006412]	164		0.388626			-0.0709073
G3V267	GSTZ1	G3V267_HUMAN	Maleylacetoacetate isomerase	cytoplasm [GO:0005737]; catalytic activity [GO:0003824]; aromatic amino acid family metabolic process [GO:0009072]	189		0.624665			-0.181238
G3V279	ERH	G3V279_HUMAN	Enhancer of rudimentary homolog		71		0.55601			-0.0673057
G3V2H1	MPP5	G3V2H1_HUMAN	MAGUK p55 subfamily member 5 (Fragment)	bicellular tight junction assembly [GO:0070830]; establishment of epithelial cell polarity [GO:0090162]	149		NA			NA
G3V2S6	ATP6V1D	G3V2S6_HUMAN	V-type proton ATPase subunit D	ATPase-coupled transmembrane transporter activity [GO:0042626]	192		0.366597			0.355109
G3V4E1	DGKA	G3V4E1_HUMAN	Diacylglycerol kinase (DAG kinase) (EC 2.7.1.107) (Fragment)	ATP binding [GO:0005524]; calcium ion binding [GO:0005509]; diacylglycerol kinase activity [GO:0004143]; NAD+ kinase activity [GO:0003951]; intracellular signal transduction [GO:0035556]; protein kinase C-activating G protein-coupled receptor signaling pathway [GO:0007205]	545		0.033647			-0.471841
G3V4F7	SRP54	G3V4F7_HUMAN	Signal recognition particle 54 kDa protein	cytosol [GO:0005829]; signal recognition particle, endoplasmic reticulum targeting [GO:0005786]; 7S RNA binding [GO:0008312]; GTP binding [GO:0005525]; GTPase activity [GO:0003924]; SRP-dependent cotranslational protein targeting to membrane [GO:0006614]	440		0.821314			-0.0623494
G3V4U0	FBLN5	G3V4U0_HUMAN	Fibulin-5	extracellular space [GO:0005615]; calcium ion binding [GO:0005509]; elastic fiber assembly [GO:0048251]	453		NA			NA
G3V5R9	KLC1	G3V5R9_HUMAN	Kinesin light chain	kinesin complex [GO:0005871]; microtubule motor activity [GO:0003777]	630		0.130492			-0.192197
G3V5S9	FCF1	G3V5S9_HUMAN	rRNA-processing protein FCF1 homolog	small-subunit processome [GO:0032040]	183		0.707571			0.170733
G3V5Z7	PSMA6	G3V5Z7_HUMAN	Proteasome subunit alpha type (EC 3.4.25.1)	cytoplasm [GO:0005737]; nucleoplasm [GO:0005654]; proteasome core complex, alpha-subunit complex [GO:0019773]; threonine-type endopeptidase activity [GO:0004298]; ubiquitin-dependent protein catabolic process [GO:0006511]	252		0.272132			-0.0637075
G3XAM2	CFI hCG_21044	G3XAM2_HUMAN	Complement factor I (Complement factor I, isoform CRA_b)	membrane [GO:0016020]; scavenger receptor activity [GO:0005044]; serine-type endopeptidase activity [GO:0004252]	576		NA			-0.130982
G5E972	TMPO hCG_2015322	G5E972_HUMAN	Lamina-associated polypeptide 2, isoforms beta/gamma (Thymopoietin, isoform CRA_d)	integral component of membrane [GO:0016021]; DNA binding [GO:0003677]	414		0.491459			-0.114136
G5E977	NAPRT NAPRT1 hCG_32062	G5E977_HUMAN	Nicotinate phosphoribosyltransferase (EC 6.3.4.21)	nicotinate phosphoribosyltransferase activity [GO:0004516]; nicotinate-nucleotide diphosphorylase (carboxylating) activity [GO:0004514]; NAD biosynthetic process [GO:0009435]	584		0.013917			-0.173746
G5E9F8	PROS1	G5E9F8_HUMAN	Vitamin K-dependent protein S	extracellular region [GO:0005576]; calcium ion binding [GO:0005509]; negative regulation of blood coagulation [GO:0030195]	661		0.793828			-0.157179
G5E9W8	GYG1 hCG_21210	G5E9W8_HUMAN	Glycogenin 1, isoform CRA_e (Glycogenin-1)	transferase activity, transferring glycosyl groups [GO:0016757]	193		0.0951584			0.357889
G5EA09	SDCBP hCG_1787561	G5EA09_HUMAN	Syndecan binding protein (Syntenin), isoform CRA_a (Syntenin-1)	cytosol [GO:0005829]; interleukin-5 receptor complex [GO:0005895]; nuclear membrane [GO:0031965]; nucleoplasm [GO:0005654]; synapse [GO:0045202]; cell adhesion molecule binding [GO:0050839]; ephrin receptor binding [GO:0046875]; growth factor binding [GO:0019838]; identical protein binding [GO:0042802]; interleukin-5 receptor binding [GO:0005137]; neurexin family protein binding [GO:0042043]; pro…	318		0.352878			0.15199
G5EA31	SEC24C hCG_19035	G5EA31_HUMAN	Protein transport protein Sec24C (SEC24 related gene family, member C (S. cerevisiae), isoform CRA_b)	COPII vesicle coat [GO:0030127]; zinc ion binding [GO:0008270]; endoplasmic reticulum to Golgi vesicle-mediated transport [GO:0006888]; intracellular protein transport [GO:0006886]	1042		0.00587844			-0.291141
G8JLA2	MYL6	G8JLA2_HUMAN	Myosin light polypeptide 6	calcium ion binding [GO:0005509]	152		0.0652804			-0.28643
G8JLD5							0.174237			-0.192693
H0Y2W2	ATAD3A	H0Y2W2_HUMAN	ATPase family AAA domain-containing protein 3A (Fragment)	mitochondrion [GO:0005739]; mitochondrion organization [GO:0007005]	139		0.177877			-0.173303
H0Y2X5	ALDH1A3 hCG_28035	H0Y2X5_HUMAN	Aldehyde dehydrogenase 1 family, member A3, isoform CRA_b (Aldehyde dehydrogenase family 1 member A3)	oxidoreductase activity, acting on the aldehyde or oxo group of donors, NAD or NADP as acceptor [GO:0016620]	405		0.589104			0.0844359
H0Y2Y8	ZYX	H0Y2Y8_HUMAN	Zyxin (Fragment)	cytosol [GO:0005829]; focal adhesion [GO:0005925]; metal ion binding [GO:0046872]	540		0.193836			0.240891
H0Y3C5	HCK	H0Y3C5_HUMAN	Tyrosine-protein kinase (EC 2.7.10.2)	nucleoplasm [GO:0005654]; plasma membrane [GO:0005886]; ATP binding [GO:0005524]; non-membrane spanning protein tyrosine kinase activity [GO:0004715]	525		0.206419			0.181826
H0Y3P2	EIF4G2	H0Y3P2_HUMAN	Eukaryotic translation initiation factor 4 gamma 2	cytosol [GO:0005829]; RNA binding [GO:0003723]	869		0.0096338			-0.230481
H0Y6G2	CAMK2G	H0Y6G2_HUMAN	Calcium/calmodulin-dependent protein kinase type II subunit gamma (Fragment)	ATP binding [GO:0005524]; calmodulin binding [GO:0005516]; calmodulin-dependent protein kinase activity [GO:0004683]	335		NA			0.278302
H0Y704	ZNF185	H0Y704_HUMAN	Zinc finger protein 185 (Fragment)	actin cytoskeleton [GO:0015629]; actin filament binding [GO:0051015]; metal ion binding [GO:0046872]	448		NA			0.0692347
H0Y755	FCGR3A	H0Y755_HUMAN	Low affinity immunoglobulin gamma Fc region receptor III-A (Fragment)	integral component of membrane [GO:0016021]	307		0.126995			0.371545
H0Y8D1	PRSS1	H0Y8D1_HUMAN	Trypsin-1 (Fragment)	serine-type endopeptidase activity [GO:0004252]	142		0.00179497			3.23977
H0Y8X4	DNPH1	H0Y8X4_HUMAN	2'-deoxynucleoside 5'-phosphate N-hydrolase 1 (Fragment)	deoxyribonucleoside 5'-monophosphate N-glycosidase activity [GO:0070694]; deoxyribonucleoside monophosphate catabolic process [GO:0009159]	243		NA			0.329697
H0Y9C3	TACC2	H0Y9C3_HUMAN	Transforming acidic coiled-coil-containing protein 2 (Fragment)	mitotic spindle organization [GO:0007052]	153		0.559957			0.0969071
H0Y9D7	TGFBI	H0Y9D7_HUMAN	Transforming growth factor-beta-induced protein ig-h3 (Fragment)	collagen binding [GO:0005518]; extracellular matrix binding [GO:0050840]; integrin binding [GO:0005178]; cell adhesion [GO:0007155]; cell population proliferation [GO:0008283]	194		NA			-0.0497254
H0Y9J2	CAMK2D	H0Y9J2_HUMAN	Calcium/calmodulin-dependent protein kinase type II subunit delta (Fragment)	calmodulin binding [GO:0005516]; calmodulin-dependent protein kinase activity [GO:0004683]	182		0.0496787			-0.378316
H0YAL9	TMPRSS11A	H0YAL9_HUMAN	Transmembrane protease serine 11A (Fragment)	extracellular region [GO:0005576]; integral component of plasma membrane [GO:0005887]; serine-type endopeptidase activity [GO:0004252]	385		0.874803			-0.0456892
H0YBL1	IMPA1	H0YBL1_HUMAN	Inositol-1-monophosphatase (EC 3.1.3.25) (Fragment)	inositol monophosphate 1-phosphatase activity [GO:0008934]; inositol monophosphate 3-phosphatase activity [GO:0052832]; inositol monophosphate 4-phosphatase activity [GO:0052833]; metal ion binding [GO:0046872]; inositol biosynthetic process [GO:0006021]; inositol phosphate dephosphorylation [GO:0046855]; phosphatidylinositol phosphorylation [GO:0046854]	265		0.767211			-0.0844714
H0YC42		H0YC42_HUMAN	Uncharacterized protein		278		0.342699			-0.10439
H0YD13	CD44	H0YD13_HUMAN	CD44 antigen	integral component of membrane [GO:0016021]; hyaluronic acid binding [GO:0005540]; cell adhesion [GO:0007155]	206		0.00813918			0.443916
H0YD97	PDHX	H0YD97_HUMAN	Pyruvate dehydrogenase protein X component, mitochondrial (Fragment)	transferase activity, transferring acyl groups [GO:0016746]	189		NA			0.505795
H0YDG2	VAV3	H0YDG2_HUMAN	Guanine nucleotide exchange factor VAV3 (Fragment)	guanyl-nucleotide exchange factor activity [GO:0005085]; intracellular signal transduction [GO:0035556]	616		NA			0.100731
H0YEC7	CASP1	H0YEC7_HUMAN	Caspase-1 (Fragment)	cysteine-type endopeptidase activity [GO:0004197]	236		0.561377			-0.134955
H0YFD6	HADHA	H0YFD6_HUMAN	Trifunctional enzyme subunit alpha, mitochondrial	mitochondrial fatty acid beta-oxidation multienzyme complex [GO:0016507]; mitochondrion [GO:0005739]; 3-hydroxyacyl-CoA dehydrogenase activity [GO:0003857]; enoyl-CoA hydratase activity [GO:0004300]; fatty acid beta-oxidation [GO:0006635]	792		0.0267405			-0.148566
H0YG54	REXO2	H0YG54_HUMAN	Oligoribonuclease, mitochondrial	focal adhesion [GO:0005925]; mitochondrion [GO:0005739]; nucleolus [GO:0005730]; 3'-5'-exoribonuclease activity [GO:0000175]; nucleic acid binding [GO:0003676]	188		0.397987			-0.207547
H0YH88	NAP1L1	H0YH88_HUMAN	Nucleosome assembly protein 1-like 1 (Fragment)	nucleus [GO:0005634]; nucleosome assembly [GO:0006334]	177		0.02692			-0.320005
H0YHU8	SART3	H0YHU8_HUMAN	Squamous cell carcinoma antigen recognized by T-cells 3 (Fragment)	RNA binding [GO:0003723]	144		0.772852			0.310836
H0YII4	DDI2	H0YII4_HUMAN	Protein DDI1 homolog 2 (Fragment)		99		0.496732			0.119893
H0YJ75	PPP2R5C	H0YJ75_HUMAN	Serine/threonine-protein phosphatase 2A 56 kDa regulatory subunit gamma isoform (Fragment)	protein phosphatase type 2A complex [GO:0000159]; protein phosphatase regulator activity [GO:0019888]; signal transduction [GO:0007165]	553		0.0321677			-0.298395
H0YJG7	AHSA1	H0YJG7_HUMAN	Activator of 90 kDa heat shock protein ATPase homolog 1 (Fragment)	ATPase activator activity [GO:0001671]; chaperone binding [GO:0051087]; Hsp90 protein binding [GO:0051879]	216		0.86585			0.0197387
H0YK42	SNX1	H0YK42_HUMAN	Sorting nexin-1	cytosol [GO:0005829]; retromer complex [GO:0030904]; phosphatidylinositol binding [GO:0035091]; intracellular protein transport [GO:0006886]; retrograde transport, endosome to Golgi [GO:0042147]	304		0.070892			0.259236
H0YKD8	RPL28	H0YKD8_HUMAN	60S ribosomal protein L28	ribosome [GO:0005840]; structural constituent of ribosome [GO:0003735]; translation [GO:0006412]	170		0.2404			-0.124832
H0YKS8	MFGE8	H0YKS8_HUMAN	Lactadherin (Fragment)		268		0.90723			-0.0193757
H0YKX0	RNF31	H0YKX0_HUMAN	E3 ubiquitin-protein ligase RNF31 (Fragment)	LUBAC complex [GO:0071797]; metal ion binding [GO:0046872]; ubiquitin-protein transferase activity [GO:0004842]	917		0.668798			0.0995856
H0YL72	IDH3A	H0YL72_HUMAN	Isocitrate dehydrogenase [NAD] subunit alpha, mitochondrial	mitochondrion [GO:0005739]; magnesium ion binding [GO:0000287]; NAD binding [GO:0051287]; oxidoreductase activity, acting on the CH-OH group of donors, NAD or NADP as acceptor [GO:0016616]	331		0.075283			-0.390873
H0YLA2	SRP14	H0YLA2_HUMAN	Signal recognition particle 14 kDa protein	signal recognition particle, endoplasmic reticulum targeting [GO:0005786]; 7S RNA binding [GO:0008312]; endoplasmic reticulum signal peptide binding [GO:0030942]; SRP-dependent cotranslational protein targeting to membrane [GO:0006614]	115		NA	NA		NA	1.25496
H0YLF3	B2M	H0YLF3_HUMAN	Beta-2-microglobulin (Fragment)	extracellular region [GO:0005576]; MHC class I protein complex [GO:0042612]; antigen processing and presentation of peptide antigen via MHC class I [GO:0002474]; immune response [GO:0006955]	71		NA			NA
H0YLY0	CDC42BPB	H0YLY0_HUMAN	Serine/threonine-protein kinase MRCK beta (Fragment)	ATP binding [GO:0005524]; metal ion binding [GO:0046872]; protein serine/threonine kinase activity [GO:0004674]; actin cytoskeleton organization [GO:0030036]; cell migration [GO:0016477]; intracellular signal transduction [GO:0035556]	666		0.0771638			1.08
H0YLY7	CHP1	H0YLY7_HUMAN	Calcineurin B homologous protein 1 (Fragment)	calcium ion binding [GO:0005509]	91		NA			0.897447
H0YMZ1	PSMA4	H0YMZ1_HUMAN	Proteasome subunit alpha type (EC 3.4.25.1) (Fragment)	cytosol [GO:0005829]; intracellular membrane-bounded organelle [GO:0043231]; nucleoplasm [GO:0005654]; proteasome core complex, alpha-subunit complex [GO:0019773]; threonine-type endopeptidase activity [GO:0004298]; ubiquitin-dependent protein catabolic process [GO:0006511]	220		0.579772			-0.0697776
H0YN26	ANP32A	H0YN26_HUMAN	Acidic leucine-rich nuclear phosphoprotein 32 family member A		177		0.517603			-0.181539
H0YNG3	SEC11A	H0YNG3_HUMAN	Signal peptidase complex catalytic subunit SEC11 (EC 3.4.21.89)	integral component of membrane [GO:0016021]; signal peptidase complex [GO:0005787]; serine-type peptidase activity [GO:0008236]; signal peptide processing [GO:0006465]	163		0.032397			-0.265443
H0YNH8	UACA	H0YNH8_HUMAN	Uveal autoantigen with coiled-coil domains and ankyrin repeats	cytosol [GO:0005829]; nucleoplasm [GO:0005654]; apoptotic signaling pathway [GO:0097190]; regulation of NIK/NF-kappaB signaling [GO:1901222]	1401		0.0863094			-0.165848
H3BLU7	AKR7A2	H3BLU7_HUMAN	Aflatoxin B1 aldehyde reductase member 2 (Fragment)		314		0.307634			-0.0959554
H3BM67	NOL3	H3BM67_HUMAN	Nucleolar protein 3 (Fragment)	regulation of apoptotic process [GO:0042981]	138		0.529335			-0.174983
H3BN02	ITGAX	H3BN02_HUMAN	Integrin alpha-X	external side of plasma membrane [GO:0009897]; integrin complex [GO:0008305]; cell adhesion [GO:0007155]; defense response to virus [GO:0051607]; integrin-mediated signaling pathway [GO:0007229]; positive regulation of gene expression [GO:0010628]; positive regulation of myelination [GO:0031643]	1169		NA			NA
H3BN55	RAB27A	H3BN55_HUMAN	Ras-related protein Rab-27A (Fragment)	GTP binding [GO:0005525]; GTPase activity [GO:0003924]	185		0.945528			0.0110842
H3BN98		H3BN98_HUMAN	Uncharacterized protein (Fragment)	integral component of membrane [GO:0016021]; ribosome [GO:0005840]; Sec61 translocon complex [GO:0005784]; structural constituent of ribosome [GO:0003735]; cotranslational protein targeting to membrane [GO:0006613]; translation [GO:0006412]	237		0.261518			-0.249848
H3BNC9		H3BNC9_HUMAN	Uncharacterized protein	cytoplasm [GO:0005737]; messenger ribonucleoprotein complex [GO:1990124]; neuron projection [GO:0043005]; nucleus [GO:0005634]; ribosome [GO:0005840]; synapse [GO:0045202]; mRNA 3'-UTR binding [GO:0003730]; ribosome binding [GO:0043022]; structural constituent of ribosome [GO:0003735]; translation factor activity, RNA binding [GO:0008135]; translation repressor activity, mRNA regulatory element b…	584		0.0953179			-0.271959
H3BNF9	C15orf41	H3BNF9_HUMAN	Protein C15orf41 (Fragment)	erythrocyte differentiation [GO:0030218]	122		0.540022			-0.0962603
H3BNY7	SULT1A4	H3BNY7_HUMAN	Sulfotransferase (EC 2.8.2.-)	sulfotransferase activity [GO:0008146]	87		NA			0.263657
H3BPE1	MACF1	H3BPE1_HUMAN	Microtubule-actin cross-linking factor 1, isoforms 1/2/3/5	cytoskeleton [GO:0005856]; actin binding [GO:0003779]; calcium ion binding [GO:0005509]; microtubule binding [GO:0008017]; intermediate filament cytoskeleton organization [GO:0045104]	7555		NA			-1.35168
H3BPE7	FUS	H3BPE7_HUMAN	RNA-binding protein FUS	nucleoplasm [GO:0005654]; metal ion binding [GO:0046872]; RNA binding [GO:0003723]; regulation of transcription, DNA-templated [GO:0006355]	527		0.546755			-0.0902269
H3BPF6	PFDN5	H3BPF6_HUMAN	Prefoldin subunit 5 (Fragment)	cytosol [GO:0005829]; intermediate filament cytoskeleton [GO:0045111]; prefoldin complex [GO:0016272]; unfolded protein binding [GO:0051082]; protein folding [GO:0006457]	152		0.285989			0.167878
H3BPK3	HAGH	H3BPK3_HUMAN	Hydroxyacylglutathione hydrolase, mitochondrial (Fragment)	hydroxyacylglutathione hydrolase activity [GO:0004416]; methylglyoxal catabolic process to D-lactate via S-lactoyl-glutathione [GO:0019243]	239		0.181403			-0.223705
H3BQA8	WDR61	H3BQA8_HUMAN	WD repeat-containing protein 61 (Fragment)		163		0.000460617			-1.03067
H3BQF7	IST1	H3BQF7_HUMAN	IST1 homolog (Fragment)	intracellular membrane-bounded organelle [GO:0043231]; protein transport [GO:0015031]	166		0.454298			-0.19039
H3BQQ9	UBE2I	H3BQQ9_HUMAN	SUMO-conjugating enzyme UBC9 (Fragment)	ATP binding [GO:0005524]; transferase activity [GO:0016740]	137		0.581359			-0.0434816
H3BQZ7	HNRNPUL2-BSCL2 hCG_2044799	H3BQZ7_HUMAN	HCG2044799 (HNRNPUL2-BSCL2 readthrough (NMD candidate))	nucleoplasm [GO:0005654]; RNA binding [GO:0003723]	746		0.628257			-0.057622
H3BR27	RBMX	H3BR27_HUMAN	RNA-binding motif protein, X chromosome	RNA binding [GO:0003723]	78		0.666244			-0.047071
H3BRG4	UQCRC2	H3BRG4_HUMAN	Cytochrome b-c1 complex subunit 2, mitochondrial	mitochondrion [GO:0005739]; nucleoplasm [GO:0005654]; metal ion binding [GO:0046872]; metalloendopeptidase activity [GO:0004222]	412		0.117617			-0.113459
H3BRU6	PCBP2	H3BRU6_HUMAN	Poly(rC)-binding protein 2 (Fragment)	RNA binding [GO:0003723]	301		0.144766			-0.139601
H3BS10	HEXA	H3BS10_HUMAN	Beta-hexosaminidase (EC 3.2.1.52)	beta-N-acetylhexosaminidase activity [GO:0004563]; N-acetyl-beta-D-galactosaminidase activity [GO:0102148]; carbohydrate metabolic process [GO:0005975]	509		0.162466			0.36512
H3BTN5	PKM	H3BTN5_HUMAN	Pyruvate kinase (EC 2.7.1.40) (Fragment)	cytosol [GO:0005829]; kinase activity [GO:0016301]; magnesium ion binding [GO:0000287]; potassium ion binding [GO:0030955]; pyruvate kinase activity [GO:0004743]	485		0.940417	NA		-0.0143731	NA
H3BUR9	CDIPT	H3BUR9_HUMAN	CDP-diacylglycerol--inositol 3-phosphatidyltransferase	membrane [GO:0016020]; phosphotransferase activity, for other substituted phosphate groups [GO:0016780]; phospholipid biosynthetic process [GO:0008654]	157		NA			-0.0541906
H3BUX2	CYB5B	H3BUX2_HUMAN	Cytochrome b5 type B	heme binding [GO:0020037]; metal ion binding [GO:0046872]	144		0.0230514			-0.327933
H3BV04	SCAMP2	H3BV04_HUMAN	Secretory carrier-associated membrane protein (Secretory carrier membrane protein) (Fragment)	integral component of membrane [GO:0016021]; protein transport [GO:0015031]	194		0.831731			0.0169166
H3BVD9	SPINT1	H3BVD9_HUMAN	Kunitz-type protease inhibitor 1 (Fragment)	integral component of membrane [GO:0016021]; serine-type endopeptidase inhibitor activity [GO:0004867]	472		0.169832			0.238484
H3BVG8	VPS35L	H3BVG8_HUMAN	VPS35 endosomal protein sorting factor-like		451		NA			NA
H3BVI6	CNN2	H3BVI6_HUMAN	Calponin	cytoskeleton [GO:0005856]; actin binding [GO:0003779]; calmodulin binding [GO:0005516]; actomyosin structure organization [GO:0031032]	261		0.924537			-0.00873771
H7BXD5	GCA	H7BXD5_HUMAN	Grancalcin	cytosol [GO:0005829]; calcium ion binding [GO:0005509]	198		0.608876			0.0960498
H7BXF3	TRA2B	H7BXF3_HUMAN	Transformer-2 protein homolog beta (Fragment)	RNA binding [GO:0003723]	127		0.459594			-0.0927719
H7BXH2	PPP6R3	H7BXH2_HUMAN	Serine/threonine-protein phosphatase 6 regulatory subunit 3	cytosol [GO:0005829]; nucleoplasm [GO:0005654]; plasma membrane [GO:0005886]; protein phosphatase binding [GO:0019903]; regulation of phosphoprotein phosphatase activity [GO:0043666]	827		0.0495793			-0.174326
H7BY10	RPL23A	H7BY10_HUMAN	60S ribosomal protein L23a (Fragment)	ribosome [GO:0005840]; structural constituent of ribosome [GO:0003735]; translation [GO:0006412]	158		0.00669942			-0.373731
H7BY36	EWSR1	H7BY36_HUMAN	RNA-binding protein EWS (Fragment)	RNA binding [GO:0003723]; regulation of transcription, DNA-templated [GO:0006355]	308		0.631265			0.0951639
H7BYH4	SOD1	H7BYH4_HUMAN	Superoxide dismutase [Cu-Zn] (EC 1.15.1.1)	cytosol [GO:0005829]; nucleoplasm [GO:0005654]; metal ion binding [GO:0046872]; superoxide dismutase activity [GO:0004784]	135		0.578059			-0.125583
H7BYV1	IFITM2	H7BYV1_HUMAN	Interferon-induced transmembrane protein 2 (Fragment)	integral component of membrane [GO:0016021]	74		NA			-0.345934
H7BZJ3	PDIA3	H7BZJ3_HUMAN	Protein disulfide-isomerase A3 (Fragment)	cell [GO:0005623]; protein disulfide isomerase activity [GO:0003756]; cell redox homeostasis [GO:0045454]	123		0.837084	0.125915		0.0204665	-0.394061
H7C004	SERPINB10	H7C004_HUMAN	Serpin B10 (Fragment)	extracellular space [GO:0005615]; serine-type endopeptidase inhibitor activity [GO:0004867]; negative regulation of apoptotic process [GO:0043066]	253		NA			-0.0428187
H7C0V9	APP	H7C0V9_HUMAN	Amyloid-beta precursor protein (Fragment)	integral component of membrane [GO:0016021]; heparin binding [GO:0008201]; serine-type endopeptidase inhibitor activity [GO:0004867]; transition metal ion binding [GO:0046914]; nervous system development [GO:0007399]	485		0.501755			-0.288624
H7C1T3	PCYT1A	H7C1T3_HUMAN	Choline-phosphate cytidylyltransferase A (Fragment)	catalytic activity [GO:0003824]; biosynthetic process [GO:0009058]	201		0.174938			-0.273116
H7C286	NAGK	H7C286_HUMAN	N-acetyl-D-glucosamine kinase	N-acetylglucosamine kinase activity [GO:0045127]	196		0.13447			0.403057
H7C3K3	ACAP2	H7C3K3_HUMAN	Arf-GAP with coiled-coil, ANK repeat and PH domain-containing protein 2 (Fragment)	GTPase activator activity [GO:0005096]	228		0.78887			-0.150064
H7C3Z9	AGR2	H7C3Z9_HUMAN	Anterior gradient protein 2 homolog (Fragment)		119		0.117077			-0.554984
H7C463	IMMT	H7C463_HUMAN	MICOS complex subunit MIC60 (Mitofilin) (Fragment)	integral component of membrane [GO:0016021]; mitochondrial inner membrane [GO:0005743]; mitochondrion [GO:0005739]	613		0.149594			-0.151376
H7C4M9	UBE2H	H7C4M9_HUMAN	Ubiquitin-conjugating enzyme E2 H (Fragment)		62		0.30798			-0.15222
I3L0A0	TMEM189-UBE2V1 hCG_2044781	I3L0A0_HUMAN	HCG2044781 (TMEM189-UBE2V1 readthrough)	integral component of membrane [GO:0016021]; nucleoplasm [GO:0005654]; nucleus [GO:0005634]; ubiquitin conjugating enzyme activity [GO:0061631]; postreplication repair [GO:0006301]; protein K63-linked ubiquitination [GO:0070534]	370		0.412449			-0.0789238
I3L0N3	NSF	I3L0N3_HUMAN	Vesicle-fusing ATPase (EC 3.6.4.6)	cytosol [GO:0005829]; ATP binding [GO:0005524]; ATPase activity [GO:0016887]; SNARE complex disassembly [GO:0035494]	739		0.0223426			-0.232923
I3L1H9	ZG16B	I3L1H9_HUMAN	Zymogen granule protein 16 homolog B (Fragment)		69		0.905083			0.0379988
I3L1P8	SLC25A11	I3L1P8_HUMAN	Mitochondrial 2-oxoglutarate/malate carrier protein (Fragment)	integral component of membrane [GO:0016021]	296		0.446592			0.08567
I3L3J9	CRYM	I3L3J9_HUMAN	Ketimine reductase mu-crystallin (Fragment)		25		0.615045			0.217081
I3L3R5	CCER2	CCER2_HUMAN	Coiled-coil domain-containing glutamate-rich protein 2	extracellular region [GO:0005576]	266		0.478675			0.726197
I3L4B5	CLUH	I3L4B5_HUMAN	Clustered mitochondria protein homolog (Fragment)		160		NA			0.478317
I3L4C2	BAIAP2	I3L4C2_HUMAN	Brain-specific angiogenesis inhibitor 1-associated protein 2	cytosol [GO:0005829]; plasma membrane [GO:0005886]; cytoskeletal adaptor activity [GO:0008093]; plasma membrane organization [GO:0007009]; regulation of actin cytoskeleton organization [GO:0032956]	553		0.0123729			-0.251333
I3L4N8	ACTG1	I3L4N8_HUMAN	Actin, cytoplasmic 2 (Fragment)		241		0.370438			-0.314162
J3KMY5	NPC2	J3KMY5_HUMAN	NPC intracellular cholesterol transporter 2	intracellular cholesterol transport [GO:0032367]	148		0.162093			-0.173427
J3KN01	AFDN	J3KN01_HUMAN	Afadin	cell junction [GO:0030054]; cytosol [GO:0005829]; nuclear speck [GO:0016607]; nucleoplasm [GO:0005654]; plasma membrane [GO:0005886]; signal transduction [GO:0007165]	1831		0.00630512			-0.217929
J3KN67	TPM3	J3KN67_HUMAN	Tropomyosin alpha-3 chain	actin cytoskeleton [GO:0015629]; cytosol [GO:0005829]	285		NA			NA
J3KNB3	DAPP1 hCG_38736	J3KNB3_HUMAN	Dual adapter for phosphotyrosine and 3-phosphotyrosine and 3-phosphoinositide (Dual adaptor of phosphotyrosine and 3-phosphoinositides, isoform CRA_d)		263		0.0724394			0.526344
J3KNB4	CAMP hCG_18336	J3KNB4_HUMAN	Cathelicidin antimicrobial peptide	cell projection [GO:0042995]; extracellular space [GO:0005615]; specific granule [GO:0042581]; antimicrobial humoral immune response mediated by antimicrobial peptide [GO:0061844]; cellular response to interleukin-1 [GO:0071347]; cellular response to interleukin-6 [GO:0071354]; cellular response to lipopolysaccharide [GO:0071222]; cellular response to peptidoglycan [GO:0071224]; cellular response…	173		0.11071			0.37469
J3KP15	SRSF2	J3KP15_HUMAN	Serine/arginine-rich-splicing factor 2 (Fragment)	cytosol [GO:0005829]; nuclear speck [GO:0016607]; nucleoplasm [GO:0005654]; RNA binding [GO:0003723]; regulation of alternative mRNA splicing, via spliceosome [GO:0000381]	133		0.348725			-0.260992
J3KPM9	STAT1	J3KPM9_HUMAN	Signal transducer and activator of transcription	cytosol [GO:0005829]; nucleolus [GO:0005730]; nucleoplasm [GO:0005654]; DNA binding [GO:0003677]; DNA-binding transcription factor activity [GO:0003700]; signal transduction [GO:0007165]	714		0.22982			-0.169866
J3KPX7	PHB2	J3KPX7_HUMAN	Prohibitin	mitochondrial inner membrane [GO:0005743]; mitochondrion [GO:0005739]	298		0.976315			0.00230757
J3KQ32	OLA1	J3KQ32_HUMAN	Obg-like ATPase 1	centrosome [GO:0005813]; cytosol [GO:0005829]; nucleolus [GO:0005730]; ATP binding [GO:0005524]; ATPase activity [GO:0016887]; GTP binding [GO:0005525]; ribosomal large subunit binding [GO:0043023]; ribosome binding [GO:0043022]	416		0.0294583			-0.194216
J3KR44	OTUB1	J3KR44_HUMAN	Ubiquitin thioesterase (EC 3.4.19.12)	nucleus [GO:0005634]; NEDD8-specific protease activity [GO:0019784]; thiol-dependent ubiquitin-specific protease activity [GO:0004843]; ubiquitin binding [GO:0043130]; protein K48-linked deubiquitination [GO:0071108]	272		0.252976			-0.105259
J3KT51	JPT1	J3KT51_HUMAN	Jupiter microtubule-associated homolog 1	nuclear membrane [GO:0031965]; nucleolus [GO:0005730]; nucleoplasm [GO:0005654]	104		NA			NA
J3KT73	RPL38	J3KT73_HUMAN	60S ribosomal protein L38	ribosome [GO:0005840]; structural constituent of ribosome [GO:0003735]; translation [GO:0006412]	64		0.0444849			-0.239868
J3KTA4	DDX5	J3KTA4_HUMAN	Probable ATP-dependent RNA helicase DDX5	ATP binding [GO:0005524]; helicase activity [GO:0004386]; nucleic acid binding [GO:0003676]	614		NA			-0.559502
J3KTL8	SMCHD1	J3KTL8_HUMAN	Structural maintenance of chromosomes flexible hinge domain-containing protein 1 (Fragment)	chromosome [GO:0005694]; ATP binding [GO:0005524]; chromosome organization [GO:0051276]; double-strand break repair [GO:0006302]	1388		NA			0.191346
J3QLD9	FLOT2 hCG_1998851	J3QLD9_HUMAN	Flotillin	endosome [GO:0005768]; intracellular membrane-bounded organelle [GO:0043231]; plasma membrane [GO:0005886]	428		0.493458			0.160277
J3QLE5	SNRPN	J3QLE5_HUMAN	Small nuclear ribonucleoprotein-associated protein N (Fragment)	nucleoplasm [GO:0005654]	169		0.0232069			-0.254627
J3QQY2	TMCO1 hCG_1766418	J3QQY2_HUMAN	Calcium load-activated calcium channel (Transmembrane and coiled-coil domains 1, isoform CRA_c)	endoplasmic reticulum [GO:0005783]; integral component of endoplasmic reticulum membrane [GO:0030176]; calcium channel activity [GO:0005262]; endoplasmic reticulum calcium ion homeostasis [GO:0032469]	104		0.118443			-0.250071
J3QR09	RPL19	J3QR09_HUMAN	Ribosomal protein L19	cytosol [GO:0005829]; cytosolic large ribosomal subunit [GO:0022625]; nucleolus [GO:0005730]; RNA binding [GO:0003723]; structural constituent of ribosome [GO:0003735]; translation [GO:0006412]	193		0.0421428			-0.390259
J3QRD1	ALDH3A2	J3QRD1_HUMAN	Aldehyde dehydrogenase family 3 member A2	oxidoreductase activity, acting on the aldehyde or oxo group of donors, NAD or NADP as acceptor [GO:0016620]	393		0.240843			-0.105748
J3QRI9	DRG2	J3QRI9_HUMAN	Developmentally-regulated GTP-binding protein 2	GTP binding [GO:0005525]	172		NA			NA
J3QRS3	MYL12A MRCL3 hCG_2045956	J3QRS3_HUMAN	Myosin regulatory light chain 12A (Myosin regulatory light chain MRCL3, isoform CRA_b)	myosin II complex [GO:0016460]; stress fiber [GO:0001725]; Z disc [GO:0030018]; calcium ion binding [GO:0005509]; glutamate receptor binding [GO:0035254]; protein localization to plasma membrane [GO:0072659]; regulation of cell shape [GO:0008360]	177		0.523925			-0.051782
K4DI93	CUL4B hCG_40765	K4DI93_HUMAN	Cullin 4B, isoform CRA_e (Cullin-4B)	cullin-RING ubiquitin ligase complex [GO:0031461]; cytosol [GO:0005829]; nucleoplasm [GO:0005654]; ubiquitin protein ligase binding [GO:0031625]; ubiquitin-dependent protein catabolic process [GO:0006511]	900		0.174043			-0.183429
K7EIG7	MYO1D	K7EIG7_HUMAN	Unconventional myosin-Id	myosin complex [GO:0016459]; actin binding [GO:0003779]; ATP binding [GO:0005524]; motor activity [GO:0003774]	918		0.0675035			-0.183439
K7EJH8	ACTN4	K7EJH8_HUMAN	Alpha-actinin-4 (Fragment)		182		NA			0.00938871
K7EJR3	PSMD8	K7EJR3_HUMAN	26S proteasome non-ATPase regulatory subunit 8 (Fragment)	proteasome regulatory particle [GO:0005838]; proteolysis [GO:0006508]	250		0.0101655			-0.321027
K7EK07	H3-3B	K7EK07_HUMAN	Histone H3 (Fragment)	nucleosome [GO:0000786]; nucleus [GO:0005634]; DNA binding [GO:0003677]; protein heterodimerization activity [GO:0046982]	132		0.0035354			-0.338393
K7EK18	SEPTIN9	K7EK18_HUMAN	Septin-9 (Fragment)	GTP binding [GO:0005525]	195		0.990562			0.00130191
K7EKI8	PPL	K7EKI8_HUMAN	Periplakin	cytoskeleton [GO:0005856]; intermediate filament cytoskeleton organization [GO:0045104]	1754		0.00369309			-0.233305
K7EKP8	ACOT7	K7EKP8_HUMAN	Cytosolic acyl coenzyme A thioester hydrolase (Fragment)	thiolester hydrolase activity [GO:0016790]	279		0.493226			-0.07008
K7EKW4	ISOC2	K7EKW4_HUMAN	Isochorismatase domain-containing protein 2 (Fragment)	catalytic activity [GO:0003824]	178		0.0108226			-0.641009
K7ELC2	RPS15	K7ELC2_HUMAN	40S ribosomal protein S15	small ribosomal subunit [GO:0015935]; RNA binding [GO:0003723]; structural constituent of ribosome [GO:0003735]; translation [GO:0006412]	152		0.0337103			-0.565035
K7ELL7	PRKCSH	K7ELL7_HUMAN	Glucosidase 2 subunit beta	endoplasmic reticulum [GO:0005783]; glucosidase II complex [GO:0017177]; calcium ion binding [GO:0005509]; protein-containing complex binding [GO:0044877]; RNA binding [GO:0003723]; in utero embryonic development [GO:0001701]; liver development [GO:0001889]; N-glycan processing [GO:0006491]; negative regulation of neuron projection development [GO:0010977]	535		0.0403429			0.150066
K7ELP0	TPM4	K7ELP0_HUMAN	Tropomyosin alpha-4 chain (Fragment)		69		0.950619			0.00945104
K7EM02	KATNAL2	K7EM02_HUMAN	Katanin p60 ATPase-containing subunit A-like 2 (Fragment)	ATP binding [GO:0005524]	128		0.815992			-0.0313687
K7EM18	EIF1	K7EM18_HUMAN	Eukaryotic translation initiation factor 1	translation initiation factor activity [GO:0003743]	121		0.115497			-0.206824
K7EN45	PIN1	K7EN45_HUMAN	Peptidyl-prolyl cis-trans isomerase (EC 5.2.1.8) (Fragment)	peptidyl-prolyl cis-trans isomerase activity [GO:0003755]	90		NA			0.303315
K7ENE3	VPS25	K7ENE3_HUMAN	Vacuolar protein-sorting-associated protein 25 (Fragment)	ESCRT II complex [GO:0000814]; multivesicular body sorting pathway [GO:0071985]	108		NA			-0.341574
K7ENG2	U2AF2	K7ENG2_HUMAN	U2 snRNP auxiliary factor large subunit	nucleus [GO:0005634]; RNA binding [GO:0003723]; mRNA processing [GO:0006397]; RNA splicing [GO:0008380]	307		0.0531001			0.21303
K7ENH2	PSME3	K7ENH2_HUMAN	Proteasome activator complex subunit 3 (Fragment)	cytosol [GO:0005829]; nucleoplasm [GO:0005654]; proteasome activator complex [GO:0008537]	179		0.0224555			-0.302537
K7ENK9	VAMP2	K7ENK9_HUMAN	Vesicle-associated membrane protein 2	integral component of membrane [GO:0016021]; vesicle-mediated transport [GO:0016192]	68		0.346654			-0.176197
K7ENT6	TPM4	K7ENT6_HUMAN	Tropomyosin alpha-4 chain		245		0.579871			-0.0933783
K7EP07	TBCB	K7EP07_HUMAN	Tubulin-folding cofactor B (Fragment)		169		NA			NA
K7EPE7	VMP1	K7EPE7_HUMAN	Vacuole membrane protein 1 (Fragment)	integral component of membrane [GO:0016021]	225		NA			0.000466834
K7EPI4	GFAP	K7EPI4_HUMAN	Glial fibrillary acidic protein (Fragment)	intermediate filament [GO:0005882]; intermediate filament cytoskeleton [GO:0045111]	124		0.00916401			-1.01418
K7EQ02	DAZAP1	K7EQ02_HUMAN	DAZ-associated protein 1 (Fragment)	cytosol [GO:0005829]; nucleoplasm [GO:0005654]; mRNA binding [GO:0003729]	327		0.550666			0.146372
K7EQH6	KRT13	K7EQH6_HUMAN	Keratin, type I cytoskeletal 13 (Fragment)	intermediate filament [GO:0005882]; intermediate filament cytoskeleton [GO:0045111]; structural molecule activity [GO:0005198]	162		0.999999			1.51734e-07
K7ER00	FARSA	K7ER00_HUMAN	Phenylalanine--tRNA ligase alpha subunit	cytoplasm [GO:0005737]; ATP binding [GO:0005524]; phenylalanine-tRNA ligase activity [GO:0004826]; tRNA binding [GO:0000049]; phenylalanyl-tRNA aminoacylation [GO:0006432]	548		0.0355296			-0.2548
K7ERG4	SNRPD2	K7ERG4_HUMAN	Small nuclear ribonucleoprotein Sm D2 (Sm-D2) (snRNP core protein D2)	cytosol [GO:0005829]; small nuclear ribonucleoprotein complex [GO:0030532]; mRNA processing [GO:0006397]; RNA splicing [GO:0008380]	78		0.153483			1.06843
K7ERI9	APOC1	K7ERI9_HUMAN	Apolipoprotein C-I (Fragment)	extracellular region [GO:0005576]; lipoprotein metabolic process [GO:0042157]	77		0.730016			0.143733
K7ERN2	ICAM3	K7ERN2_HUMAN	Intercellular adhesion molecule 3	integral component of membrane [GO:0016021]; cell-cell adhesion [GO:0098609]	470		0.241413			0.301554
K7ES02	BLMH	K7ES02_HUMAN	Bleomycin hydrolase (Fragment)	cysteine-type endopeptidase activity [GO:0004197]	318		0.274919			0.23904
K7ES31	EIF3K	K7ES31_HUMAN	Eukaryotic translation initiation factor 3 subunit K	eukaryotic translation initiation factor 3 complex [GO:0005852]; ribosome binding [GO:0043022]; translation initiation factor activity [GO:0003743]; regulation of translational initiation [GO:0006446]	137		0.758932			0.0240793
M0QXN5	NUP62	M0QXN5_HUMAN	Nuclear pore glycoprotein p62	nuclear membrane [GO:0031965]; nuclear pore [GO:0005643]; nucleoplasm [GO:0005654]; structural constituent of nuclear pore [GO:0017056]	446		0.85921			0.0551201
M0QXX2	KLK5	M0QXX2_HUMAN	Kallikrein-5 (Fragment)	serine-type endopeptidase activity [GO:0004252]	205		0.741942			0.0567808
M0QY43	MYH14	M0QY43_HUMAN	Myosin-14 (Fragment)	myosin complex [GO:0016459]; actin filament binding [GO:0051015]; ATP binding [GO:0005524]; motor activity [GO:0003774]	1002		NA			-1.13738
M0QZ24		M0QZ24_HUMAN	Glyco_hydro38C2 domain-containing protein (Fragment)	vacuolar membrane [GO:0005774]; alpha-mannosidase activity [GO:0004559]; carbohydrate binding [GO:0030246]; mannose metabolic process [GO:0006013]; protein deglycosylation [GO:0006517]	198		NA			0.0025038
M0QZC5	RPS11	M0QZC5_HUMAN	40S ribosomal protein S11	ribosome [GO:0005840]; structural constituent of ribosome [GO:0003735]; translation [GO:0006412]	118		0.0373824			-0.224792
M0QZR4	ARHGEF1	M0QZR4_HUMAN	Rho guanine nucleotide exchange factor 1	cytosol [GO:0005829]; plasma membrane [GO:0005886]; G protein-coupled receptor binding [GO:0001664]; GTPase activator activity [GO:0005096]; Rho guanyl-nucleotide exchange factor activity [GO:0005089]; G protein-coupled receptor signaling pathway [GO:0007186]	968		0.715398			0.061544
M0QZU8	TNNT1	M0QZU8_HUMAN	Troponin T, slow skeletal muscle (Fragment)	troponin complex [GO:0005861]; regulation of muscle contraction [GO:0006937]	203		NA			NA
M0R0F0	RPS5	M0R0F0_HUMAN	40S ribosomal protein S5 (Fragment)	small ribosomal subunit [GO:0015935]; RNA binding [GO:0003723]; structural constituent of ribosome [GO:0003735]; translation [GO:0006412]	200		0.552698			-0.0972057
M0R0J5	STAP2	M0R0J5_HUMAN	Signal-transducing adaptor protein 2 (Fragment)	signaling adaptor activity [GO:0035591]	159		NA			NA
M0R0N4	AP2S1	M0R0N4_HUMAN	AP complex subunit sigma	AP-2 adaptor complex [GO:0030122]; clathrin adaptor activity [GO:0035615]; clathrin-dependent endocytosis [GO:0072583]; intracellular protein transport [GO:0006886]	144		0.0400463			-0.278301
M0R0P1	FBL	M0R0P1_HUMAN	rRNA 2'-O-methyltransferase fibrillarin (Fragment)	fibrillar center [GO:0001650]; nucleoplasm [GO:0005654]; methyltransferase activity [GO:0008168]; RNA binding [GO:0003723]; rRNA processing [GO:0006364]	228		0.247922			0.24267
M0R0Y3	RUVBL2	M0R0Y3_HUMAN	RuvB-like helicase (EC 3.6.4.12)	cytosol [GO:0005829]; Ino80 complex [GO:0031011]; NuA4 histone acetyltransferase complex [GO:0035267]; nucleoplasm [GO:0005654]; R2TP complex [GO:0097255]; 5'-3' DNA helicase activity [GO:0043139]; ATP binding [GO:0005524]; DNA recombination [GO:0006310]; DNA repair [GO:0006281]	354		0.1808			-0.372546
M0R117	RPL18A	M0R117_HUMAN	60S ribosomal protein L18a	ribosome [GO:0005840]; structural constituent of ribosome [GO:0003735]; translation [GO:0006412]	154		0.338311			-0.0881732
M0R1K3	PAFAH1B3	M0R1K3_HUMAN	Platelet-activating factor acetylhydrolase IB subunit gamma (Fragment)		202		NA			NA
M0R1L7	CHMP2A	M0R1L7_HUMAN	Charged multivesicular body protein 2a (Fragment)	vacuolar transport [GO:0007034]	159		NA			-0.206814
O00116	AGPS AAG5	ADAS_HUMAN	Alkyldihydroxyacetonephosphate synthase, peroxisomal (Alkyl-DHAP synthase) (EC 2.5.1.26) (Aging-associated gene 5 protein) (Alkylglycerone-phosphate synthase)	cytosol [GO:0005829]; membrane [GO:0016020]; mitochondrion [GO:0005739]; nucleolus [GO:0005730]; peroxisomal matrix [GO:0005782]; peroxisomal membrane [GO:0005778]; peroxisome [GO:0005777]; alkylglycerone-phosphate synthase activity [GO:0008609]; FAD binding [GO:0071949]; oxidoreductase activity [GO:0016491]; ether lipid biosynthetic process [GO:0008611]; lipid biosynthetic process [GO:0008610]; …	658		0.308595			-0.17353
O00151	PDLIM1 CLIM1 CLP36	PDLI1_HUMAN	PDZ and LIM domain protein 1 (C-terminal LIM domain protein 1) (Elfin) (LIM domain protein CLP-36)	adherens junction [GO:0005912]; cytoplasm [GO:0005737]; cytoskeleton [GO:0005856]; filamentous actin [GO:0031941]; focal adhesion [GO:0005925]; stress fiber [GO:0001725]; transcription factor complex [GO:0005667]; Z disc [GO:0030018]; actin binding [GO:0003779]; cadherin binding involved in cell-cell adhesion [GO:0098641]; metal ion binding [GO:0046872]; muscle alpha-actinin binding [GO:0051371];…	329	0.020156	0.00466696		0.522294	-0.244555
O00160	MYO1F	MYO1F_HUMAN	Unconventional myosin-If (Myosin-Ie)	actin cytoskeleton [GO:0015629]; actin-based cell projection [GO:0098858]; cell [GO:0005623]; cytoplasm [GO:0005737]; unconventional myosin complex [GO:0016461]; vesicle [GO:0031982]; actin binding [GO:0003779]; actin filament binding [GO:0051015]; actin-dependent ATPase activity [GO:0030898]; ATP binding [GO:0005524]; calmodulin binding [GO:0005516]; microfilament motor activity [GO:0000146]; ac…	1098		0.96774	NA		0.00634403	NA
O00194	RAB27B	RB27B_HUMAN	Ras-related protein Rab-27B (EC 3.6.5.2) (C25KG)	anchored component of synaptic vesicle membrane [GO:0098993]; apical plasma membrane [GO:0016324]; axon cytoplasm [GO:1904115]; cell [GO:0005623]; endomembrane system [GO:0012505]; extracellular exosome [GO:0070062]; Golgi apparatus [GO:0005794]; Golgi stack [GO:0005795]; late endosome [GO:0005770]; melanosome [GO:0042470]; multivesicular body membrane [GO:0032585]; plasma membrane [GO:0005886]; …	218		0.154562	NA		-0.135396	NA
O00203	AP3B1 ADTB3A	AP3B1_HUMAN	AP-3 complex subunit beta-1 (Adaptor protein complex AP-3 subunit beta-1) (Adaptor-related protein complex 3 subunit beta-1) (Beta-3A-adaptin) (Clathrin assembly protein complex 3 beta-1 large chain)	AP-3 adaptor complex [GO:0030123]; axon cytoplasm [GO:1904115]; cell [GO:0005623]; clathrin adaptor complex [GO:0030131]; clathrin-coated vesicle membrane [GO:0030665]; Golgi apparatus [GO:0005794]; lysosomal membrane [GO:0005765]; membrane [GO:0016020]; mitochondrion [GO:0005739]; synapse [GO:0045202]; GTP-dependent protein binding [GO:0030742]; protein phosphatase binding [GO:0019903]; anterogr…	1094		NA			-0.309461
O00204	SULT2B1 HSST2	ST2B1_HUMAN	Sulfotransferase 2B1 (EC 2.8.2.2) (Alcohol sulfotransferase) (Hydroxysteroid sulfotransferase 2) (Sulfotransferase family 2B member 1) (Sulfotransferase family cytosolic 2B member 1) (ST2B1)	cytoplasm [GO:0005737]; cytosol [GO:0005829]; endoplasmic reticulum [GO:0005783]; extracellular exosome [GO:0070062]; intracellular membrane-bounded organelle [GO:0043231]; nucleus [GO:0005634]; alcohol sulfotransferase activity [GO:0004027]; cholesterol binding [GO:0015485]; nucleic acid binding [GO:0003676]; steroid hormone binding [GO:1990239]; steroid sulfotransferase activity [GO:0050294]; 3…	365		0.00674091	NA		-0.284007	-2.64136
O00231	PSMD11	PSD11_HUMAN	26S proteasome non-ATPase regulatory subunit 11 (26S proteasome regulatory subunit RPN6) (26S proteasome regulatory subunit S9) (26S proteasome regulatory subunit p44.5)	cytosol [GO:0005829]; extracellular region [GO:0005576]; ficolin-1-rich granule lumen [GO:1904813]; membrane [GO:0016020]; nucleoplasm [GO:0005654]; nucleus [GO:0005634]; proteasome accessory complex [GO:0022624]; proteasome complex [GO:0000502]; proteasome regulatory particle, lid subcomplex [GO:0008541]; secretory granule lumen [GO:0034774]; structural molecule activity [GO:0005198]; anaphase-p…	422		0.0561544	NA		-0.237282	NA
O00232	PSMD12	PSD12_HUMAN	26S proteasome non-ATPase regulatory subunit 12 (26S proteasome regulatory subunit RPN5) (26S proteasome regulatory subunit p55)	cytoplasm [GO:0005737]; cytosol [GO:0005829]; extracellular exosome [GO:0070062]; extracellular region [GO:0005576]; ficolin-1-rich granule lumen [GO:1904813]; membrane [GO:0016020]; nuclear proteasome complex [GO:0031595]; nucleoplasm [GO:0005654]; proteasome accessory complex [GO:0022624]; proteasome complex [GO:0000502]; proteasome regulatory particle [GO:0005838]; proteasome regulatory partic…	456		0.0289003	NA		-0.182168	NA
O00264	PGRMC1 HPR6.6 PGRMC	PGRC1_HUMAN	Membrane-associated progesterone receptor component 1 (mPR) (Dap1) (IZA)	cell body [GO:0044297]; endomembrane system [GO:0012505]; endoplasmic reticulum [GO:0005783]; integral component of plasma membrane [GO:0005887]; membrane [GO:0016020]; mitochondrial outer membrane [GO:0005741]; neuron projection [GO:0043005]; neuronal cell body [GO:0043025]; plasma membrane [GO:0005886]; smooth endoplasmic reticulum membrane [GO:0030868]; specific granule membrane [GO:0035579]; …	195		0.499564	0.982941		0.0737618	0.010068
O00299	CLIC1 G6 NCC27	CLIC1_HUMAN	Chloride intracellular channel protein 1 (Chloride channel ABP) (Nuclear chloride ion channel 27) (NCC27) (Regulatory nuclear chloride ion channel protein) (hRNCC)	blood microparticle [GO:0072562]; brush border [GO:0005903]; chloride channel complex [GO:0034707]; cytoplasm [GO:0005737]; extracellular exosome [GO:0070062]; extracellular space [GO:0005615]; membrane [GO:0016020]; mitochondrion [GO:0005739]; nuclear envelope [GO:0005635]; nuclear membrane [GO:0031965]; nucleus [GO:0005634]; perinuclear region of cytoplasm [GO:0048471]; plasma membrane [GO:0005…	241	0.019883	0.0109399	0.375722	0.619297	-0.214761	0.308488
O00303	EIF3F EIF3S5	EIF3F_HUMAN	Eukaryotic translation initiation factor 3 subunit F (eIF3f) (Deubiquitinating enzyme eIF3f) (EC 3.4.19.12) (Eukaryotic translation initiation factor 3 subunit 5) (eIF-3-epsilon) (eIF3 p47)	cytosol [GO:0005829]; eukaryotic 43S preinitiation complex [GO:0016282]; eukaryotic 48S preinitiation complex [GO:0033290]; eukaryotic translation initiation factor 3 complex [GO:0005852]; eukaryotic translation initiation factor 3 complex, eIF3m [GO:0071541]; membrane [GO:0016020]; thiol-dependent ubiquitin-specific protease activity [GO:0004843]; translation initiation factor activity [GO:00037…	357		0.000869622			-0.326317
O00391	QSOX1 QSCN6 UNQ2520/PRO6013	QSOX1_HUMAN	Sulfhydryl oxidase 1 (hQSOX) (EC 1.8.3.2) (Quiescin Q6)	cell [GO:0005623]; endoplasmic reticulum lumen [GO:0005788]; extracellular exosome [GO:0070062]; extracellular region [GO:0005576]; extracellular space [GO:0005615]; Golgi apparatus [GO:0005794]; Golgi membrane [GO:0000139]; integral component of Golgi membrane [GO:0030173]; intercellular bridge [GO:0045171]; intracellular membrane-bounded organelle [GO:0043231]; platelet alpha granule lumen [GO:…	747	0.988675	0.0126948	0.695319	0.000256884	0.428153	-0.0772644
O00410	IPO5 KPNB3 RANBP5	IPO5_HUMAN	Importin-5 (Imp5) (Importin subunit beta-3) (Karyopherin beta-3) (Ran-binding protein 5) (RanBP5)	cytoplasm [GO:0005737]; membrane [GO:0016020]; nuclear pore [GO:0005643]; nucleolus [GO:0005730]; nucleus [GO:0005634]; GTPase inhibitor activity [GO:0005095]; nuclear import signal receptor activity [GO:0061608]; nuclear localization sequence binding [GO:0008139]; Ran GTPase binding [GO:0008536]; RNA binding [GO:0003723]; cellular response to amino acid stimulus [GO:0071230]; negative regulation…	1097	0.904691	0.121836		0.0247553	-0.131564
O00487	PSMD14 POH1	PSDE_HUMAN	26S proteasome non-ATPase regulatory subunit 14 (EC 3.4.19.-) (26S proteasome regulatory subunit RPN11) (26S proteasome-associated PAD1 homolog 1)	cytosol [GO:0005829]; cytosolic proteasome complex [GO:0031597]; extracellular region [GO:0005576]; ficolin-1-rich granule lumen [GO:1904813]; nucleoplasm [GO:0005654]; nucleus [GO:0005634]; proteasome accessory complex [GO:0022624]; proteasome complex [GO:0000502]; proteasome regulatory particle, lid subcomplex [GO:0008541]; secretory granule lumen [GO:0034774]; endopeptidase activator activity …	310		0.00603755			-0.298218
O00505	KPNA3 QIP2	IMA4_HUMAN	Importin subunit alpha-4 (Importin alpha Q2) (Qip2) (Karyopherin subunit alpha-3) (SRP1-gamma)	cytosol [GO:0005829]; host cell nucleus [GO:0042025]; nuclear pore [GO:0005643]; nucleoplasm [GO:0005654]; nuclear import signal receptor activity [GO:0061608]; nuclear localization sequence binding [GO:0008139]; protein C-terminus binding [GO:0008022]; modulation by virus of host cellular process [GO:0019054]; NLS-bearing protein import into nucleus [GO:0006607]; protein-containing complex assem…	521		0.104307			-0.237287
O00602	FCN1 FCNM	FCN1_HUMAN	Ficolin-1 (Collagen/fibrinogen domain-containing protein 1) (Ficolin-A) (Ficolin-alpha) (M-ficolin)	collagen trimer [GO:0005581]; collagen-containing extracellular matrix [GO:0062023]; extracellular region [GO:0005576]; extrinsic component of external side of plasma membrane [GO:0031232]; ficolin-1-rich granule lumen [GO:1904813]; secretory granule lumen [GO:0034774]; carbohydrate binding [GO:0030246]; G protein-coupled receptor binding [GO:0001664]; metal ion binding [GO:0046872]; pattern reco…	326	0.00019223	0.671881	NA	0.313276	0.115701	-3.11924
O00625	PIR	PIR_HUMAN	Pirin (EC 1.13.11.24) (Probable quercetin 2,3-dioxygenase PIR) (Probable quercetinase)	cytoplasm [GO:0005737]; cytosol [GO:0005829]; nucleoplasm [GO:0005654]; nucleus [GO:0005634]; metal ion binding [GO:0046872]; quercetin 2,3-dioxygenase activity [GO:0008127]; transcription coregulator activity [GO:0003712]; digestion [GO:0007586]; monocyte differentiation [GO:0030224]; transcription by RNA polymerase II [GO:0006366]	290		0.679204	NA		-0.0793685	NA
O00629	KPNA4 QIP1	IMA3_HUMAN	Importin subunit alpha-3 (Importin alpha Q1) (Qip1) (Karyopherin subunit alpha-4)	cytosol [GO:0005829]; host cell nucleus [GO:0042025]; nuclear membrane [GO:0031965]; nuclear pore [GO:0005643]; nucleoplasm [GO:0005654]; nuclear import signal receptor activity [GO:0061608]; nuclear localization sequence binding [GO:0008139]; modulation by virus of host cellular process [GO:0019054]; NLS-bearing protein import into nucleus [GO:0006607]; response to hydrogen peroxide [GO:0042542]	521		0.00532699	NA		-0.65487	NA
O00748	CES2 ICE	EST2_HUMAN	Cocaine esterase (EC 3.1.1.84) (Carboxylesterase 2) (CE-2) (hCE-2) (EC 3.1.1.1) (Methylumbelliferyl-acetate deacetylase 2) (EC 3.1.1.56)	endoplasmic reticulum [GO:0005783]; endoplasmic reticulum lumen [GO:0005788]; extracellular space [GO:0005615]; carboxylic ester hydrolase activity [GO:0052689]; methyl indole-3-acetate esterase activity [GO:0080030]; methylumbelliferyl-acetate deacetylase activity [GO:0047374]; catabolic process [GO:0009056]; prostaglandin metabolic process [GO:0006693]; xenobiotic metabolic process [GO:0006805]	559	0.577298	0.170999	NA	-0.0288785	-0.149201	NA
O00764	PDXK C21orf124 C21orf97 PKH PNK PRED79	PDXK_HUMAN	Pyridoxal kinase (EC 2.7.1.35) (Pyridoxine kinase)	cytosol [GO:0005829]; extracellular exosome [GO:0070062]; extracellular region [GO:0005576]; nucleoplasm [GO:0005654]; nucleus [GO:0005634]; secretory granule lumen [GO:0034774]; specific granule lumen [GO:0035580]; ATP binding [GO:0005524]; lithium ion binding [GO:0031403]; magnesium ion binding [GO:0000287]; potassium ion binding [GO:0030955]; protein homodimerization activity [GO:0042803]; pyr…	312	0.300052	7.04373e-05		0.25698	-0.229781
O14561	NDUFAB1	ACPM_HUMAN	Acyl carrier protein, mitochondrial (ACP) (CI-SDAP) (NADH-ubiquinone oxidoreductase 9.6 kDa subunit)	mitochondrial inner membrane [GO:0005743]; mitochondrial matrix [GO:0005759]; mitochondrial membrane [GO:0031966]; mitochondrial respiratory chain complex I [GO:0005747]; mitochondrion [GO:0005739]; nucleoplasm [GO:0005654]; acyl binding [GO:0000035]; acyl carrier activity [GO:0000036]; calcium ion binding [GO:0005509]; fatty acid binding [GO:0005504]; NADH dehydrogenase (ubiquinone) activity [GO…	156		0.0944264			-0.233013
O14579	COPE	COPE_HUMAN	Coatomer subunit epsilon (Epsilon-coat protein) (Epsilon-COP)	COPI vesicle coat [GO:0030126]; cytosol [GO:0005829]; endoplasmic reticulum membrane [GO:0005789]; Golgi apparatus [GO:0005794]; Golgi membrane [GO:0000139]; nucleoplasm [GO:0005654]; transport vesicle [GO:0030133]; structural molecule activity [GO:0005198]; endoplasmic reticulum to Golgi vesicle-mediated transport [GO:0006888]; intra-Golgi vesicle-mediated transport [GO:0006891]; protein transpo…	308		0.0397748			-0.236883
O14617	AP3D1 PRO0039	AP3D1_HUMAN	AP-3 complex subunit delta-1 (AP-3 complex subunit delta) (Adaptor-related protein complex 3 subunit delta-1) (Delta-adaptin)	AP-3 adaptor complex [GO:0030123]; axon cytoplasm [GO:1904115]; cell [GO:0005623]; endosome membrane [GO:0010008]; glutamatergic synapse [GO:0098978]; Golgi apparatus [GO:0005794]; Golgi membrane [GO:0000139]; lysosomal membrane [GO:0005765]; membrane [GO:0016020]; postsynapse [GO:0098794]; presynaptic endosome [GO:0098830]; terminal bouton [GO:0043195]; anterograde axonal transport [GO:0008089];…	1153		0.5044			-0.0748294
O14732	IMPA2 IMP.18P	IMPA2_HUMAN	Inositol monophosphatase 2 (IMP 2) (IMPase 2) (EC 3.1.3.25) (Inositol-1(or 4)-monophosphatase 2) (Myo-inositol monophosphatase A2)	cytoplasm [GO:0005737]; cytosol [GO:0005829]; inositol monophosphate 1-phosphatase activity [GO:0008934]; inositol monophosphate 3-phosphatase activity [GO:0052832]; inositol monophosphate 4-phosphatase activity [GO:0052833]; metal ion binding [GO:0046872]; protein homodimerization activity [GO:0042803]; inositol biosynthetic process [GO:0006021]; inositol metabolic process [GO:0006020]; inositol…	288		0.667583			-0.116746
O14744	PRMT5 HRMT1L5 IBP72 JBP1 SKB1	ANM5_HUMAN	Protein arginine N-methyltransferase 5 (PRMT5) (EC 2.1.1.320) (72 kDa ICln-binding protein) (Histone-arginine N-methyltransferase PRMT5) (Jak-binding protein 1) (Shk1 kinase-binding protein 1 homolog) (SKB1 homolog) (SKB1Hs) [Cleaved into: Protein arginin	cytoplasm [GO:0005737]; cytosol [GO:0005829]; Golgi apparatus [GO:0005794]; histone methyltransferase complex [GO:0035097]; methylosome [GO:0034709]; nucleoplasm [GO:0005654]; nucleus [GO:0005634]; E-box binding [GO:0070888]; histone methyltransferase activity (H4-R3 specific) [GO:0044020]; histone-arginine N-methyltransferase activity [GO:0008469]; identical protein binding [GO:0042802]; methyl-…	637		0.858906			-0.0484843
O14745	SLC9A3R1 NHERF NHERF1	NHRF1_HUMAN	Na(+)/H(+) exchange regulatory cofactor NHE-RF1 (NHERF-1) (Ezrin-radixin-moesin-binding phosphoprotein 50) (EBP50) (Regulatory cofactor of Na(+)/H(+) exchanger) (Sodium-hydrogen exchanger regulatory factor 1) (Solute carrier family 9 isoform A3 regulatory	actin cytoskeleton [GO:0015629]; apical plasma membrane [GO:0016324]; brush border membrane [GO:0031526]; cell [GO:0005623]; cell periphery [GO:0071944]; cytoplasm [GO:0005737]; endomembrane system [GO:0012505]; extracellular exosome [GO:0070062]; filopodium [GO:0030175]; membrane [GO:0016020]; membrane raft [GO:0045121]; microvillus [GO:0005902]; microvillus membrane [GO:0031528]; perinuclear re…	358	0.307143	0.416526	0.000177362	0.260738	0.0855615	1.00781
O14818	PSMA7 HSPC	PSA7_HUMAN	Proteasome subunit alpha type-7 (EC 3.4.25.1) (Proteasome subunit RC6-1) (Proteasome subunit XAPC7)	cytoplasm [GO:0005737]; cytosol [GO:0005829]; extracellular exosome [GO:0070062]; nucleoplasm [GO:0005654]; nucleus [GO:0005634]; postsynapse [GO:0098794]; proteasome complex [GO:0000502]; proteasome core complex [GO:0005839]; proteasome core complex, alpha-subunit complex [GO:0019773]; endopeptidase activity [GO:0004175]; identical protein binding [GO:0042802]; threonine-type endopeptidase activ…	248	0.50396	0.0800362	NA	-0.047314	-0.134825	NA
O14880	MGST3	MGST3_HUMAN	Microsomal glutathione S-transferase 3 (Microsomal GST-3) (Glutathione peroxidase MGST3) (EC 1.11.1.-) (LTC4 synthase MGST3) (EC 4.4.1.20) (Microsomal glutathione S-transferase III) (Microsomal GST-III)	endoplasmic reticulum [GO:0005783]; endoplasmic reticulum membrane [GO:0005789]; integral component of membrane [GO:0016021]; intracellular membrane-bounded organelle [GO:0043231]; membrane [GO:0016020]; nuclear envelope [GO:0005635]; glutathione peroxidase activity [GO:0004602]; leukotriene-C4 synthase activity [GO:0004464]; transferase activity [GO:0016740]; glutathione derivative biosynthetic …	152		0.0273644			-0.287923
O14907	TAX1BP3 TIP1	TX1B3_HUMAN	Tax1-binding protein 3 (Glutaminase-interacting protein 3) (Tax interaction protein 1) (TIP-1) (Tax-interacting protein 1)	actin cytoskeleton [GO:0015629]; cytoplasm [GO:0005737]; cytosol [GO:0005829]; extracellular exosome [GO:0070062]; fibrillar center [GO:0001650]; intracellular membrane-bounded organelle [GO:0043231]; plasma membrane [GO:0005886]; beta-catenin binding [GO:0008013]; protein C-terminus binding [GO:0008022]; activation of GTPase activity [GO:0090630]; negative regulation of cell population prolifera…	124		0.00590634	NA		-0.271491	NA
O14908	GIPC1 C19orf3 GIPC RGS19IP1	GIPC1_HUMAN	PDZ domain-containing protein GIPC1 (GAIP C-terminus-interacting protein) (RGS-GAIP-interacting protein) (RGS19-interacting protein 1) (Synectin) (Tax interaction protein 2) (TIP-2)	brush border [GO:0005903]; cell cortex [GO:0005938]; cytoplasm [GO:0005737]; cytoplasmic vesicle [GO:0031410]; cytosol [GO:0005829]; dendritic shaft [GO:0043198]; dendritic spine [GO:0043197]; endocytic vesicle [GO:0030139]; extracellular exosome [GO:0070062]; glutamatergic synapse [GO:0098978]; membrane [GO:0016020]; Schaffer collateral - CA1 synapse [GO:0098685]; synaptic vesicle [GO:0008021]; …	333		0.00182076			-0.351726
O14949	UQCRQ	QCR8_HUMAN	Cytochrome b-c1 complex subunit 8 (Complex III subunit 8) (Complex III subunit VIII) (Ubiquinol-cytochrome c reductase complex 9.5 kDa protein) (Ubiquinol-cytochrome c reductase complex ubiquinone-binding protein QP-C)	integral component of membrane [GO:0016021]; mitochondrial inner membrane [GO:0005743]; mitochondrial respiratory chain complex III [GO:0005750]; mitochondrion [GO:0005739]; ubiquinol-cytochrome-c reductase activity [GO:0008121]; cerebellar Purkinje cell layer development [GO:0021680]; hippocampus development [GO:0021766]; hypothalamus development [GO:0021854]; midbrain development [GO:0030901]; …	82		0.32726			-0.101819
O14964	HGS HRS	HGS_HUMAN	Hepatocyte growth factor-regulated tyrosine kinase substrate (Hrs) (Protein pp110)	cytosol [GO:0005829]; early endosome [GO:0005769]; early endosome membrane [GO:0031901]; endosome [GO:0005768]; ESCRT-0 complex [GO:0033565]; extracellular exosome [GO:0070062]; intracellular membrane-bounded organelle [GO:0043231]; lysosome [GO:0005764]; multivesicular body membrane [GO:0032585]; metal ion binding [GO:0046872]; protein domain specific binding [GO:0019904]; ubiquitin-like protein…	777		0.148339			-0.217512
O14974	PPP1R12A MBS MYPT1	MYPT1_HUMAN	Protein phosphatase 1 regulatory subunit 12A (Myosin phosphatase-targeting subunit 1) (Myosin phosphatase target subunit 1) (Protein phosphatase myosin-binding subunit)	A band [GO:0031672]; actin cytoskeleton [GO:0015629]; centrosome [GO:0005813]; contractile fiber [GO:0043292]; cytoplasm [GO:0005737]; cytosol [GO:0005829]; focal adhesion [GO:0005925]; kinetochore [GO:0000776]; nucleolus [GO:0005730]; nucleoplasm [GO:0005654]; plasma membrane [GO:0005886]; PTW/PP1 phosphatase complex [GO:0072357]; Z disc [GO:0030018]; 14-3-3 protein binding [GO:0071889]; enzyme …	1030		0.29201			0.648103
O14976	GAK	GAK_HUMAN	Cyclin-G-associated kinase (EC 2.7.11.1)	cytoplasm [GO:0005737]; cytosol [GO:0005829]; focal adhesion [GO:0005925]; Golgi apparatus [GO:0005794]; intracellular membrane-bounded organelle [GO:0043231]; membrane [GO:0016020]; perinuclear region of cytoplasm [GO:0048471]; presynapse [GO:0098793]; vesicle [GO:0031982]; ATP binding [GO:0005524]; chaperone binding [GO:0051087]; clathrin binding [GO:0030276]; cyclin binding [GO:0030332]; prote…	1311		0.136094			-0.290177
O14980	XPO1 CRM1	XPO1_HUMAN	Exportin-1 (Exp1) (Chromosome region maintenance 1 protein homolog)	annulate lamellae [GO:0005642]; Cajal body [GO:0015030]; cytoplasm [GO:0005737]; cytosol [GO:0005829]; host cell [GO:0043657]; intracellular membrane-bounded organelle [GO:0043231]; kinetochore [GO:0000776]; membrane [GO:0016020]; nuclear envelope [GO:0005635]; nuclear membrane [GO:0031965]; nucleolus [GO:0005730]; nucleoplasm [GO:0005654]; nucleus [GO:0005634]; protein-containing complex [GO:003…	1071		0.0288133			-0.232513
O14983	ATP2A1	AT2A1_HUMAN	Sarcoplasmic/endoplasmic reticulum calcium ATPase 1 (SERCA1) (SR Ca(2+)-ATPase 1) (EC 7.2.2.10) (Calcium pump 1) (Calcium-transporting ATPase sarcoplasmic reticulum type, fast twitch skeletal muscle isoform) (Endoplasmic reticulum class 1/2 Ca(2+) ATPase)	calcium channel complex [GO:0034704]; cell [GO:0005623]; endoplasmic reticulum membrane [GO:0005789]; endoplasmic reticulum-Golgi intermediate compartment [GO:0005793]; H zone [GO:0031673]; I band [GO:0031674]; integral component of membrane [GO:0016021]; membrane [GO:0016020]; mitochondrion [GO:0005739]; perinuclear region of cytoplasm [GO:0048471]; platelet dense tubular network membrane [GO:00…	1001		NA			-1.29844
O15020	SPTBN2 KIAA0302 SCA5	SPTN2_HUMAN	Spectrin beta chain, non-erythrocytic 2 (Beta-III spectrin) (Spinocerebellar ataxia 5 protein)	apical plasma membrane [GO:0016324]; cell junction [GO:0030054]; cytosol [GO:0005829]; extracellular space [GO:0005615]; glutamatergic synapse [GO:0098978]; neuronal cell body [GO:0043025]; parallel fiber to Purkinje cell synapse [GO:0098688]; postsynaptic spectrin-associated cytoskeleton [GO:0099189]; presynapse [GO:0098793]; spectrin [GO:0008091]; actin binding [GO:0003779]; cadherin binding [G…	2390		0.00962107	0.1623		-0.183262	0.430827
O15031	PLXNB2 KIAA0315	PLXB2_HUMAN	Plexin-B2 (MM1)	cell surface [GO:0009986]; extracellular exosome [GO:0070062]; integral component of plasma membrane [GO:0005887]; semaphorin receptor complex [GO:0002116]; semaphorin receptor activity [GO:0017154]; brain development [GO:0007420]; excitatory synapse assembly [GO:1904861]; homophilic cell adhesion via plasma membrane adhesion molecules [GO:0007156]; negative regulation of cell adhesion [GO:000716…	1838	0.926191	0.0691201	0.853242	0.00352534	-0.394243	-0.0689941
O15143	ARPC1B ARC41	ARC1B_HUMAN	Actin-related protein 2/3 complex subunit 1B (Arp2/3 complex 41 kDa subunit) (p41-ARC)	actin cytoskeleton [GO:0015629]; Arp2/3 protein complex [GO:0005885]; cytosol [GO:0005829]; extracellular exosome [GO:0070062]; focal adhesion [GO:0005925]; nucleus [GO:0005634]; tubulobulbar complex [GO:0036284]; actin binding [GO:0003779]; protein-containing complex binding [GO:0044877]; structural constituent of cytoskeleton [GO:0005200]; Arp2/3 complex-mediated actin nucleation [GO:0034314]; …	372	0.007347	0.152619		0.711931	0.258168
O15144	ARPC2 ARC34 PRO2446	ARPC2_HUMAN	Actin-related protein 2/3 complex subunit 2 (Arp2/3 complex 34 kDa subunit) (p34-ARC)	actin cytoskeleton [GO:0015629]; Arp2/3 protein complex [GO:0005885]; cytosol [GO:0005829]; endosome [GO:0005768]; extracellular exosome [GO:0070062]; focal adhesion [GO:0005925]; glutamatergic synapse [GO:0098978]; lamellipodium [GO:0030027]; muscle cell projection membrane [GO:0036195]; neuron projection [GO:0043005]; nucleus [GO:0005634]; site of double-strand break [GO:0035861]; actin binding…	300	0.00776943	0.244177	0.663932	0.56349	-0.0848247	0.158862
O15145	ARPC3 ARC21	ARPC3_HUMAN	Actin-related protein 2/3 complex subunit 3 (Arp2/3 complex 21 kDa subunit) (p21-ARC)	actin cytoskeleton [GO:0015629]; Arp2/3 protein complex [GO:0005885]; cytosol [GO:0005829]; extracellular exosome [GO:0070062]; filamentous actin [GO:0031941]; focal adhesion [GO:0005925]; growth cone leading edge [GO:0061850]; lamellipodium [GO:0030027]; membrane [GO:0016020]; nucleus [GO:0005634]; site of double-strand break [GO:0035861]; actin binding [GO:0003779]; structural constituent of cy…	178	0.011525	0.686782	0.498316	0.685009	0.029153	-0.57246
O15173	PGRMC2 DG6 PMBP	PGRC2_HUMAN	Membrane-associated progesterone receptor component 2 (Progesterone membrane-binding protein) (Steroid receptor protein DG6)	endomembrane system [GO:0012505]; endoplasmic reticulum [GO:0005783]; integral component of membrane [GO:0016021]; membrane [GO:0016020]; nuclear envelope [GO:0005635]; heme binding [GO:0020037]; heme transporter activity [GO:0015232]; steroid binding [GO:0005496]; steroid hormone receptor activity [GO:0003707]; adipose tissue development [GO:0060612]	223		0.46556	NA		0.345941	NA
O15212	PFDN6 HKE2 PFD6	PFD6_HUMAN	Prefoldin subunit 6 (Protein Ke2)	cytoplasm [GO:0005737]; prefoldin complex [GO:0016272]; chaperone binding [GO:0051087]; unfolded protein binding [GO:0051082]; chaperone-mediated protein complex assembly [GO:0051131]; protein folding [GO:0006457]	129		0.758339			-0.0675947
O15231	ZNF185	ZN185_HUMAN	Zinc finger protein 185 (LIM domain protein ZNF185) (P1-A)	actin cytoskeleton [GO:0015629]; cytoplasm [GO:0005737]; focal adhesion [GO:0005925]; actin filament binding [GO:0051015]; zinc ion binding [GO:0008270]	689		0.000552262	NA		-0.348868	NA
O15254	ACOX3 BRCOX PRCOX	ACOX3_HUMAN	Peroxisomal acyl-coenzyme A oxidase 3 (EC 1.3.3.6) (Branched-chain acyl-CoA oxidase) (BRCACox) (Pristanoyl-CoA oxidase)	cytosol [GO:0005829]; membrane [GO:0016020]; peroxisomal matrix [GO:0005782]; peroxisome [GO:0005777]; acyl-CoA oxidase activity [GO:0003997]; FAD binding [GO:0071949]; fatty acid binding [GO:0005504]; flavin adenine dinucleotide binding [GO:0050660]; pristanoyl-CoA oxidase activity [GO:0016402]; fatty acid beta-oxidation using acyl-CoA oxidase [GO:0033540]; lipid homeostasis [GO:0055088]; protei…	700		0.732531	NA		-0.0318594	NA
O15258	RER1	RER1_HUMAN	Protein RER1	cell surface [GO:0009986]; endoplasmic reticulum [GO:0005783]; endoplasmic reticulum-Golgi intermediate compartment [GO:0005793]; Golgi apparatus [GO:0005794]; integral component of Golgi membrane [GO:0030173]; plasma membrane [GO:0005886]; acetylcholine receptor binding [GO:0033130]; positive regulation of protein localization to plasma membrane [GO:1903078]; protein retention in ER lumen [GO:00…	196		NA			-0.0913658
O15264	MAPK13 PRKM13 SAPK4	MK13_HUMAN	Mitogen-activated protein kinase 13 (MAP kinase 13) (MAPK 13) (EC 2.7.11.24) (Mitogen-activated protein kinase p38 delta) (MAP kinase p38 delta) (Stress-activated protein kinase 4)	cytoplasm [GO:0005737]; cytosol [GO:0005829]; nucleus [GO:0005634]; ATP binding [GO:0005524]; MAP kinase activity [GO:0004707]; protein serine/threonine kinase activity [GO:0004674]; cell cycle [GO:0007049]; cellular response to anisomycin [GO:0072740]; cellular response to hydrogen peroxide [GO:0070301]; cellular response to interleukin-1 [GO:0071347]; cellular response to sodium arsenite [GO:19…	365		0.0786042			-0.212662
O15269	SPTLC1 LCB1	SPTC1_HUMAN	Serine palmitoyltransferase 1 (EC 2.3.1.50) (Long chain base biosynthesis protein 1) (LCB 1) (Serine-palmitoyl-CoA transferase 1) (SPT 1) (SPT1)	endoplasmic reticulum [GO:0005783]; endoplasmic reticulum membrane [GO:0005789]; integral component of membrane [GO:0016021]; serine C-palmitoyltransferase complex [GO:0017059]; SPOTS complex [GO:0035339]; pyridoxal phosphate binding [GO:0030170]; serine C-palmitoyltransferase activity [GO:0004758]; ceramide biosynthetic process [GO:0046513]; positive regulation of lipophagy [GO:1904504]; regulat…	473		0.604718			0.0994282
O15335	CHAD SLRR4A	CHAD_HUMAN	Chondroadherin (Cartilage leucine-rich protein)	extracellular matrix [GO:0031012]; extracellular space [GO:0005615]; bone development [GO:0060348]; negative regulation of bone trabecula formation [GO:1900155]	359	2.19492e-05	0.489429		0.256965	-0.205949
O15371	EIF3D EIF3S7	EIF3D_HUMAN	Eukaryotic translation initiation factor 3 subunit D (eIF3d) (Eukaryotic translation initiation factor 3 subunit 7) (eIF-3-zeta) (eIF3 p66)	cytosol [GO:0005829]; eukaryotic 43S preinitiation complex [GO:0016282]; eukaryotic 48S preinitiation complex [GO:0033290]; eukaryotic translation initiation factor 3 complex [GO:0005852]; eukaryotic translation initiation factor 3 complex, eIF3m [GO:0071541]; membrane [GO:0016020]; mRNA cap binding [GO:0098808]; RNA binding [GO:0003723]; translation initiation factor activity [GO:0003743]; cap-d…	548		0.0729184			-0.261746
O15400	STX7	STX7_HUMAN	Syntaxin-7	azurophil granule [GO:0042582]; early endosome [GO:0005769]; early endosome membrane [GO:0031901]; endocytic vesicle [GO:0030139]; endomembrane system [GO:0012505]; endosome [GO:0005768]; extracellular exosome [GO:0070062]; immunological synapse [GO:0001772]; integral component of membrane [GO:0016021]; late endosome [GO:0005770]; lysosomal membrane [GO:0005765]; lysosome [GO:0005764]; perinuclea…	261		0.27992	NA		-0.134274	-0.0899192
O15498	YKT6	YKT6_HUMAN	Synaptobrevin homolog YKT6 (EC 2.3.1.-)	apical dendrite [GO:0097440]; basal dendrite [GO:0097441]; cell [GO:0005623]; cytoplasm [GO:0005737]; cytoplasmic vesicle membrane [GO:0030659]; cytosol [GO:0005829]; endoplasmic reticulum [GO:0005783]; endoplasmic reticulum-Golgi intermediate compartment membrane [GO:0033116]; endosome [GO:0005768]; Golgi apparatus [GO:0005794]; Golgi membrane [GO:0000139]; integral component of plasma membrane …	198		0.669505			0.0592747
O15511	ARPC5 ARC16	ARPC5_HUMAN	Actin-related protein 2/3 complex subunit 5 (Arp2/3 complex 16 kDa subunit) (p16-ARC)	actin cytoskeleton [GO:0015629]; Arp2/3 protein complex [GO:0005885]; cytoplasm [GO:0005737]; cytosol [GO:0005829]; endosome [GO:0005768]; extracellular exosome [GO:0070062]; extracellular region [GO:0005576]; ficolin-1-rich granule lumen [GO:1904813]; focal adhesion [GO:0005925]; growth cone [GO:0030426]; lamellipodium [GO:0030027]; nucleus [GO:0005634]; secretory granule lumen [GO:0034774]; sit…	151	0.0200838	0.60579	NA	0.523616	0.0386566	-0.264027
O43143	DHX15 DBP1 DDX15	DHX15_HUMAN	Pre-mRNA-splicing factor ATP-dependent RNA helicase DHX15 (EC 3.6.4.13) (ATP-dependent RNA helicase #46) (DEAH box protein 15)	nuclear speck [GO:0016607]; nucleolus [GO:0005730]; nucleoplasm [GO:0005654]; nucleus [GO:0005634]; spliceosomal complex [GO:0005681]; U12-type spliceosomal complex [GO:0005689]; ATP binding [GO:0005524]; double-stranded RNA binding [GO:0003725]; RNA binding [GO:0003723]; RNA helicase activity [GO:0003724]; mRNA processing [GO:0006397]; mRNA splicing, via spliceosome [GO:0000398]; response to alk…	795		0.418709			-0.0919549
O43237	DYNC1LI2 DNCLI2 LIC2	DC1L2_HUMAN	Cytoplasmic dynein 1 light intermediate chain 2 (Dynein light intermediate chain 2, cytosolic) (LIC-2) (LIC53/55)	centrosome [GO:0005813]; cytoplasmic dynein complex [GO:0005868]; cytosol [GO:0005829]; kinetochore [GO:0000776]; late endosome [GO:0005770]; lysosome [GO:0005764]; membrane [GO:0016020]; microtubule [GO:0005874]; ATP binding [GO:0005524]; dynein heavy chain binding [GO:0045504]; identical protein binding [GO:0042802]; microtubule motor activity [GO:0003777]; antigen processing and presentation o…	492		0.166636			-0.211765
O43240	KLK10 NES1 PRSSL1	KLK10_HUMAN	Kallikrein-10 (EC 3.4.21.-) (Normal epithelial cell-specific 1) (Protease serine-like 1)	extracellular region [GO:0005576]; secretory granule [GO:0030141]; serine-type endopeptidase activity [GO:0004252]; serine-type peptidase activity [GO:0008236]; cell cycle [GO:0007049]	276		0.0683831	NA		-0.305523	NA
O43242	PSMD3	PSMD3_HUMAN	26S proteasome non-ATPase regulatory subunit 3 (26S proteasome regulatory subunit RPN3) (26S proteasome regulatory subunit S3) (Proteasome subunit p58)	cytosol [GO:0005829]; extracellular exosome [GO:0070062]; extracellular region [GO:0005576]; ficolin-1-rich granule lumen [GO:1904813]; membrane [GO:0016020]; nucleoplasm [GO:0005654]; nucleus [GO:0005634]; proteasome accessory complex [GO:0022624]; proteasome complex [GO:0000502]; proteasome regulatory particle, lid subcomplex [GO:0008541]; secretory granule lumen [GO:0034774]; enzyme regulator …	534		0.48079	NA		-0.0345482	NA
O43390	HNRNPR HNRPR	HNRPR_HUMAN	Heterogeneous nuclear ribonucleoprotein R (hnRNP R)	axon terminus [GO:0043679]; catalytic step 2 spliceosome [GO:0071013]; dendrite [GO:0030425]; endoplasmic reticulum [GO:0005783]; growth cone [GO:0030426]; nucleoplasm [GO:0005654]; nucleus [GO:0005634]; ribonucleoprotein complex [GO:1990904]; spliceosomal complex [GO:0005681]; mRNA 3'-UTR binding [GO:0003730]; mRNA binding [GO:0003729]; RNA binding [GO:0003723]; circadian rhythm [GO:0007623]; mR…	633		0.331403			-0.0869533
O43396	TXNL1 TRP32 TXL TXNL	TXNL1_HUMAN	Thioredoxin-like protein 1 (32 kDa thioredoxin-related protein)	cell [GO:0005623]; cytoplasm [GO:0005737]; cytosol [GO:0005829]; nucleus [GO:0005634]; proteasome complex [GO:0000502]; disulfide oxidoreductase activity [GO:0015036]; cell redox homeostasis [GO:0045454]	289	0.153477	0.064931		0.26556	-0.173605
O43399	TPD52L2	TPD54_HUMAN	Tumor protein D54 (hD54) (Tumor protein D52-like 2)	cytoplasm [GO:0005737]; perinuclear region of cytoplasm [GO:0048471]; catalytic activity [GO:0003824]; protein homodimerization activity [GO:0042803]; RNA binding [GO:0003723]; regulation of cell population proliferation [GO:0042127]	206		0.504268			-0.0582524
O43490	PROM1 PROML1 MSTP061	PROM1_HUMAN	Prominin-1 (Antigen AC133) (Prominin-like protein 1) (CD antigen CD133)	apical plasma membrane [GO:0016324]; cell surface [GO:0009986]; cilium [GO:0005929]; endoplasmic reticulum [GO:0005783]; endoplasmic reticulum-Golgi intermediate compartment [GO:0005793]; extracellular exosome [GO:0070062]; extracellular space [GO:0005615]; integral component of plasma membrane [GO:0005887]; microvillus [GO:0005902]; microvillus membrane [GO:0031528]; photoreceptor outer segment …	865		0.0925256	0.0554675		-0.261115	0.368254
O43504	LAMTOR5 HBXIP XIP	LTOR5_HUMAN	Ragulator complex protein LAMTOR5 (Hepatitis B virus X-interacting protein) (HBV X-interacting protein) (HBX-interacting protein) (Late endosomal/lysosomal adaptor and MAPK and MTOR activator 5)	cytosol [GO:0005829]; lysosomal membrane [GO:0005765]; lysosome [GO:0005764]; Ragulator complex [GO:0071986]; cell cycle arrest [GO:0007050]; cellular response to amino acid stimulus [GO:0071230]; negative regulation of apoptotic process [GO:0043066]; negative regulation of cysteine-type endopeptidase activity involved in apoptotic process [GO:0043154]; positive regulation of gene expression [GO:…	91		0.140779	NA		0.201508	NA
O43505	B4GAT1 B3GNT1 B3GNT6	B4GA1_HUMAN	Beta-1,4-glucuronyltransferase 1 (EC 2.4.1.-) (I-beta-1,3-N-acetylglucosaminyltransferase) (iGnT) (N-acetyllactosaminide beta-1,3-N-acetylglucosaminyltransferase) (Poly-N-acetyllactosamine extension enzyme) (UDP-GlcNAc:betaGal beta-1,3-N-acetylglucosaminy	extracellular exosome [GO:0070062]; Golgi apparatus [GO:0005794]; Golgi membrane [GO:0000139]; integral component of Golgi membrane [GO:0030173]; glucuronosyltransferase activity [GO:0015020]; metal ion binding [GO:0046872]; keratan sulfate biosynthetic process [GO:0018146]; protein O-linked glycosylation [GO:0006493]; protein O-linked mannosylation [GO:0035269]	415	0.966695	NA	0.0211891	-0.00182389	NA	0.556281
O43615	TIMM44 MIMT44 TIM44	TIM44_HUMAN	Mitochondrial import inner membrane translocase subunit TIM44	mitochondrial inner membrane [GO:0005743]; mitochondrial matrix [GO:0005759]; mitochondrion [GO:0005739]; ATP binding [GO:0005524]; chaperone binding [GO:0051087]; protein import into mitochondrial matrix [GO:0030150]; protein targeting to mitochondrion [GO:0006626]	452		0.44349			-0.18019
O43653	PSCA UNQ206/PRO232	PSCA_HUMAN	Prostate stem cell antigen	anchored component of membrane [GO:0031225]; extracellular exosome [GO:0070062]; extracellular region [GO:0005576]; membrane [GO:0016020]; plasma membrane [GO:0005886]; acetylcholine receptor binding [GO:0033130]; negative regulation of ERK1 and ERK2 cascade [GO:0070373]; regulation of neurotransmitter receptor activity [GO:0099601]	114		0.792533	0.0141257		-0.0483934	-1.58778
O43681	GET3 ARSA ASNA1 TRC40	GET3_HUMAN	ATPase GET3 (EC 3.6.-.-) (Arsenical pump-driving ATPase) (Arsenite-stimulated ATPase) (Guided entry of tail-anchored proteins factor 3, ATPase) (Transmembrane domain recognition complex 40 kDa ATPase subunit) (hARSA-I) (hASNA-I)	cytoplasm [GO:0005737]; endoplasmic reticulum membrane [GO:0005789]; extracellular exosome [GO:0070062]; GET complex [GO:0043529]; nucleolus [GO:0005730]; nucleoplasm [GO:0005654]; arsenite transmembrane transporter activity [GO:0015105]; ATP binding [GO:0005524]; ATPase activity [GO:0016887]; metal ion binding [GO:0046872]; IRE1-mediated unfolded protein response [GO:0036498]; posttranslational …	348		0.260339			-0.2599
O43707	ACTN4	ACTN4_HUMAN	Alpha-actinin-4 (Non-muscle alpha-actinin 4)	brush border [GO:0005903]; cell [GO:0005623]; cell-cell junction [GO:0005911]; cortical cytoskeleton [GO:0030863]; cytoplasm [GO:0005737]; cytosol [GO:0005829]; extracellular exosome [GO:0070062]; extracellular region [GO:0005576]; extracellular space [GO:0005615]; focal adhesion [GO:0005925]; neuron projection [GO:0043005]; nuclear body [GO:0016604]; nucleus [GO:0005634]; perinuclear region of c…	911	0.060782	0.0648399	0.346459	0.519264	-0.0918737	0.504759
O43747	AP1G1 ADTG CLAPG1	AP1G1_HUMAN	AP-1 complex subunit gamma-1 (Adaptor protein complex AP-1 subunit gamma-1) (Adaptor-related protein complex 1 subunit gamma-1) (Clathrin assembly protein complex 1 gamma-1 large chain) (Gamma1-adaptin) (Golgi adaptor HA1/AP1 adaptin subunit gamma-1)	AP-1 adaptor complex [GO:0030121]; clathrin-coated vesicle [GO:0030136]; clathrin-coated vesicle membrane [GO:0030665]; cytoplasm [GO:0005737]; cytoplasmic vesicle membrane [GO:0030659]; cytosol [GO:0005829]; Golgi apparatus [GO:0005794]; Golgi membrane [GO:0000139]; intracellular membrane-bounded organelle [GO:0043231]; lysosomal membrane [GO:0005765]; membrane [GO:0016020]; recycling endosome […	822	0.0864578	0.0236828	NA	0.464209	-0.294462	-1.0305
O43760	SYNGR2 UNQ352/PRO615	SNG2_HUMAN	Synaptogyrin-2 (Cellugyrin)	extracellular exosome [GO:0070062]; integral component of membrane [GO:0016021]; lipid droplet [GO:0005811]; neuromuscular junction [GO:0031594]; synaptic vesicle membrane [GO:0030672]; regulated exocytosis [GO:0045055]; synaptic vesicle membrane organization [GO:0048499]; viral process [GO:0016032]	224		0.217726			0.332097
O43776	NARS1 NARS NRS	SYNC_HUMAN	Asparagine--tRNA ligase, cytoplasmic (EC 6.1.1.22) (Asparaginyl-tRNA synthetase) (AsnRS) (Asparaginyl-tRNA synthetase 1)	cytoplasm [GO:0005737]; cytosol [GO:0005829]; extracellular exosome [GO:0070062]; asparagine-tRNA ligase activity [GO:0004816]; ATP binding [GO:0005524]; CCR3 chemokine receptor binding [GO:0031728]; nucleic acid binding [GO:0003676]; protein dimerization activity [GO:0046983]; asparaginyl-tRNA aminoacylation [GO:0006421]; cell migration [GO:0016477]; tRNA aminoacylation for protein translation […	548		0.0165187	NA		-0.195471	NA
O43809	NUDT21 CFIM25 CPSF25 CPSF5	CPSF5_HUMAN	Cleavage and polyadenylation specificity factor subunit 5 (Cleavage and polyadenylation specificity factor 25 kDa subunit) (CPSF 25 kDa subunit) (Cleavage factor Im complex 25 kDa subunit) (CFIm25) (Nucleoside diphosphate-linked moiety X motif 21) (Nudix	centriolar satellite [GO:0034451]; centrosome [GO:0005813]; cytoplasm [GO:0005737]; mRNA cleavage and polyadenylation specificity factor complex [GO:0005847]; mRNA cleavage factor complex [GO:0005849]; nuclear body [GO:0016604]; nucleoplasm [GO:0005654]; nucleus [GO:0005634]; paraspeckles [GO:0042382]; AU-rich element binding [GO:0017091]; chromatin binding [GO:0003682]; histone deacetylase bindi…	227		0.0605777			-0.447794
O43815	STRN	STRN_HUMAN	Striatin	bicellular tight junction [GO:0005923]; cytoplasm [GO:0005737]; dendrite [GO:0030425]; dendritic spine [GO:0043197]; FAR/SIN/STRIPAK complex [GO:0090443]; membrane [GO:0016020]; neuronal cell body [GO:0043025]; postsynaptic density [GO:0014069]; postsynaptic membrane [GO:0045211]; armadillo repeat domain binding [GO:0070016]; calmodulin binding [GO:0005516]; estrogen receptor binding [GO:0030331]…	780		0.812016	NA		-0.0329153	NA
O43852	CALU	CALU_HUMAN	Calumenin (Crocalbin) (IEF SSP 9302)	endoplasmic reticulum [GO:0005783]; endoplasmic reticulum lumen [GO:0005788]; endoplasmic reticulum membrane [GO:0005789]; extracellular region [GO:0005576]; Golgi apparatus [GO:0005794]; melanosome [GO:0042470]; membrane [GO:0016020]; sarcoplasmic reticulum lumen [GO:0033018]; calcium ion binding [GO:0005509]; cellular protein metabolic process [GO:0044267]; post-translational protein modificati…	315	0.339811	0.32754	0.0772395	-0.134462	0.213047	-1.02506
O43866	CD5L API6 UNQ203/PRO229	CD5L_HUMAN	CD5 antigen-like (Apoptosis inhibitor expressed by macrophages) (hAIM) (CT-2) (IgM-associated peptide) (SP-alpha)	blood microparticle [GO:0072562]; cell surface [GO:0009986]; cytoplasm [GO:0005737]; extracellular region [GO:0005576]; extracellular space [GO:0005615]; plasma membrane [GO:0005886]; scavenger receptor activity [GO:0005044]; serine-type endopeptidase activity [GO:0004252]; apoptotic process [GO:0006915]; cellular defense response [GO:0006968]; immune system process [GO:0002376]; inflammatory res…	347	0.249974	0.954841	0.0101855	0.0389962	-0.0124514	-1.09787
O43920	NDUFS5	NDUS5_HUMAN	NADH dehydrogenase [ubiquinone] iron-sulfur protein 5 (Complex I-15 kDa) (CI-15 kDa) (NADH-ubiquinone oxidoreductase 15 kDa subunit)	mitochondrial inner membrane [GO:0005743]; mitochondrial intermembrane space [GO:0005758]; mitochondrial respiratory chain complex I [GO:0005747]; mitochondrion [GO:0005739]; NADH dehydrogenase (ubiquinone) activity [GO:0008137]; mitochondrial electron transport, NADH to ubiquinone [GO:0006120]; mitochondrial respiratory chain complex I assembly [GO:0032981]	106		NA	NA		-0.384247	-1.24975
O60218	AKR1B10 AKR1B11	AK1BA_HUMAN	Aldo-keto reductase family 1 member B10 (EC 1.1.1.300) (EC 1.1.1.54) (ARL-1) (Aldose reductase-like) (Aldose reductase-related protein) (ARP) (hARP) (Small intestine reductase) (SI reductase)	cytosol [GO:0005829]; extracellular region [GO:0005576]; lysosome [GO:0005764]; mitochondrion [GO:0005739]; alcohol dehydrogenase (NADP+) activity [GO:0008106]; alditol:NADP+ 1-oxidoreductase activity [GO:0004032]; aldo-keto reductase (NADP) activity [GO:0004033]; allyl-alcohol dehydrogenase activity [GO:0047655]; geranylgeranyl reductase activity [GO:0045550]; indanol dehydrogenase activity [GO:…	316		0.233065	NA		-0.192609	NA
O60234	GMFG	GMFG_HUMAN	Glia maturation factor gamma (GMF-gamma)	extracellular region [GO:0005576]; ficolin-1-rich granule lumen [GO:1904813]; secretory granule lumen [GO:0034774]; actin binding [GO:0003779]; Arp2/3 complex binding [GO:0071933]; enzyme activator activity [GO:0008047]; growth factor activity [GO:0008083]; protein kinase inhibitor activity [GO:0004860]; actin filament debranching [GO:0071846]; negative regulation of Arp2/3 complex-mediated actin…	142		0.25226			0.300955
O60235	TMPRSS11D HAT	TM11D_HUMAN	Transmembrane protease serine 11D (EC 3.4.21.-) (Airway trypsin-like protease) [Cleaved into: Transmembrane protease serine 11D non-catalytic chain; Transmembrane protease serine 11D catalytic chain]	extracellular exosome [GO:0070062]; extracellular region [GO:0005576]; integral component of plasma membrane [GO:0005887]; peptidase activity [GO:0008233]; serine-type endopeptidase activity [GO:0004252]; proteolysis [GO:0006508]; respiratory gaseous exchange by respiratory system [GO:0007585]	418		0.039432	NA		-0.268972	-0.36266
O60493	SNX3	SNX3_HUMAN	Sorting nexin-3 (Protein SDP3)	clathrin-coated vesicle [GO:0030136]; cytoplasm [GO:0005737]; cytosol [GO:0005829]; early endosome [GO:0005769]; early endosome membrane [GO:0031901]; early phagosome [GO:0032009]; endosome membrane [GO:0010008]; extracellular exosome [GO:0070062]; phosphatidylinositol-3,5-bisphosphate binding [GO:0080025]; phosphatidylinositol-3-phosphate binding [GO:0032266]; phosphatidylinositol-4-phosphate bi…	162		0.233299	NA		-0.175751	NA
O60502	OGA HEXC KIAA0679 MEA5 MGEA5	OGA_HUMAN	Protein O-GlcNAcase (OGA) (EC 3.2.1.169) (Beta-N-acetylglucosaminidase) (Beta-N-acetylhexosaminidase) (Beta-hexosaminidase) (Meningioma-expressed antigen 5) (N-acetyl-beta-D-glucosaminidase) (N-acetyl-beta-glucosaminidase) (Nuclear cytoplasmic O-GlcNAcase	cytosol [GO:0005829]; membrane [GO:0016020]; nucleus [GO:0005634]; [protein]-3-O-(N-acetyl-D-glucosaminyl)-L-serine O-N-acetyl-alpha-D-glucosaminase activity [GO:0102167]; [protein]-3-O-(N-acetyl-D-glucosaminyl)-L-serine/L-threonine O-N-acetyl-alpha-D-glucosaminase activity [GO:0102571]; [protein]-3-O-(N-acetyl-D-glucosaminyl)-L-threonine O-N-acetyl-alpha-D-glucosaminase activity [GO:0102166]; be…	916		NA			-0.0745544
O60506	SYNCRIP HNRPQ NSAP1	HNRPQ_HUMAN	Heterogeneous nuclear ribonucleoprotein Q (hnRNP Q) (Glycine- and tyrosine-rich RNA-binding protein) (GRY-RBP) (NS1-associated protein 1) (Synaptotagmin-binding, cytoplasmic RNA-interacting protein)	catalytic step 2 spliceosome [GO:0071013]; CRD-mediated mRNA stability complex [GO:0070937]; endoplasmic reticulum [GO:0005783]; GAIT complex [GO:0097452]; histone pre-mRNA 3'end processing complex [GO:0071204]; membrane [GO:0016020]; nucleoplasm [GO:0005654]; nucleus [GO:0005634]; ribonucleoprotein complex [GO:1990904]; mRNA 5'-UTR binding [GO:0048027]; mRNA binding [GO:0003729]; poly(A) binding…	623	0.17726	0.0122775		0.267206	-0.186061
O60645	EXOC3 SEC6 SEC6L1	EXOC3_HUMAN	Exocyst complex component 3 (Exocyst complex component Sec6)	cytosol [GO:0005829]; exocyst [GO:0000145]; Golgi apparatus [GO:0005794]; growth cone [GO:0030426]; midbody [GO:0030496]; perinuclear region of cytoplasm [GO:0048471]; presynaptic membrane [GO:0042734]; secretory granule membrane [GO:0030667]; cadherin binding [GO:0045296]; SNARE binding [GO:0000149]; exocyst localization [GO:0051601]; exocytosis [GO:0006887]; protein transport [GO:0015031]	745		0.843793			-0.0949692
O60664	PLIN3 M6PRBP1 TIP47	PLIN3_HUMAN	Perilipin-3 (47 kDa mannose 6-phosphate receptor-binding protein) (47 kDa MPR-binding protein) (Cargo selection protein TIP47) (Mannose-6-phosphate receptor-binding protein 1) (Placental protein 17) (PP17)	cytoplasm [GO:0005737]; cytosol [GO:0005829]; endosome [GO:0005768]; endosome membrane [GO:0010008]; Golgi apparatus [GO:0005794]; lipid droplet [GO:0005811]; membrane [GO:0016020]; transport vesicle [GO:0030133]; cadherin binding [GO:0045296]; vesicle-mediated transport [GO:0016192]	434	0.000753798	0.117813	NA	0.351769	-0.105406	NA
O60684	KPNA6 IPOA7	IMA7_HUMAN	Importin subunit alpha-7 (Karyopherin subunit alpha-6)	cytosol [GO:0005829]; host cell nucleus [GO:0042025]; membrane [GO:0016020]; nuclear pore [GO:0005643]; nucleoplasm [GO:0005654]; nuclear import signal receptor activity [GO:0061608]; nuclear localization sequence binding [GO:0008139]; entry of viral genome into host nucleus through nuclear pore complex via importin [GO:0075506]; maternal process involved in female pregnancy [GO:0060135]; mitigat…	536		0.110726			-0.267446
O60701	UGDH	UGDH_HUMAN	UDP-glucose 6-dehydrogenase (UDP-Glc dehydrogenase) (UDP-GlcDH) (UDPGDH) (EC 1.1.1.22)	cytosol [GO:0005829]; extracellular exosome [GO:0070062]; nucleoplasm [GO:0005654]; nucleus [GO:0005634]; NAD binding [GO:0051287]; UDP-glucose 6-dehydrogenase activity [GO:0003979]; carbohydrate metabolic process [GO:0005975]; chondroitin sulfate biosynthetic process [GO:0030206]; gastrulation with mouth forming second [GO:0001702]; glycosaminoglycan biosynthetic process [GO:0006024]; heparan su…	494		0.689454	0.67643		-0.0509203	-0.283604
O60749	SNX2 TRG9	SNX2_HUMAN	Sorting nexin-2 (Transformation-related gene 9 protein) (TRG-9)	cytoplasm [GO:0005737]; cytosol [GO:0005829]; early endosome membrane [GO:0031901]; endosome [GO:0005768]; endosome membrane [GO:0010008]; lamellipodium [GO:0030027]; lysosome [GO:0005764]; membrane [GO:0016020]; protein-containing complex [GO:0032991]; retromer complex [GO:0030904]; retromer, tubulation complex [GO:0030905]; cadherin binding [GO:0045296]; epidermal growth factor receptor binding…	519		0.94336			-0.0129067
O60763	USO1 VDP	USO1_HUMAN	General vesicular transport factor p115 (Protein USO1 homolog) (Transcytosis-associated protein) (TAP) (Vesicle-docking protein)	cytosol [GO:0005829]; endoplasmic reticulum [GO:0005783]; ER to Golgi transport vesicle membrane [GO:0012507]; fibrillar center [GO:0001650]; Golgi apparatus [GO:0005794]; Golgi membrane [GO:0000139]; Golgi stack [GO:0005795]; membrane [GO:0016020]; perinuclear region of cytoplasm [GO:0048471]; transport vesicle [GO:0030133]; cadherin binding [GO:0045296]; RNA binding [GO:0003723]; COPII vesicle …	962		0.0949716	NA		-0.161179	NA
O60784	TOM1	TOM1_HUMAN	Target of Myb protein 1	azurophil granule membrane [GO:0035577]; cytoplasm [GO:0005737]; cytosol [GO:0005829]; early endosome [GO:0005769]; endosome [GO:0005768]; extracellular exosome [GO:0070062]; membrane [GO:0016020]; plasma membrane [GO:0005886]; specific granule membrane [GO:0035579]; clathrin binding [GO:0030276]; endocytosis [GO:0006897]; endosomal transport [GO:0016197]; intracellular protein transport [GO:0006…	492		0.0122144			-0.212791
O60884	DNAJA2 CPR3 HIRIP4	DNJA2_HUMAN	DnaJ homolog subfamily A member 2 (Cell cycle progression restoration gene 3 protein) (Dnj3) (Dj3) (HIRA-interacting protein 4) (Renal carcinoma antigen NY-REN-14)	cytosol [GO:0005829]; extracellular exosome [GO:0070062]; membrane [GO:0016020]; ATP binding [GO:0005524]; ATPase activator activity [GO:0001671]; chaperone binding [GO:0051087]; heat shock protein binding [GO:0031072]; metal ion binding [GO:0046872]; unfolded protein binding [GO:0051082]; positive regulation of cell population proliferation [GO:0008284]; protein refolding [GO:0042026]; response …	412		0.12607	NA		-0.204245	NA
O60888	CUTA ACHAP C6orf82	CUTA_HUMAN	Protein CutA (Acetylcholinesterase-associated protein) (Brain acetylcholinesterase putative membrane anchor)	extracellular exosome [GO:0070062]; membrane [GO:0016020]; copper ion binding [GO:0005507]; enzyme binding [GO:0019899]; protein localization [GO:0008104]; response to metal ion [GO:0010038]	179	0.0143586	0.0186109	0.292015	0.166193	0.349302	0.801206
O60938	KERA SLRR2B	KERA_HUMAN	Keratocan (KTN) (Keratan sulfate proteoglycan keratocan)	extracellular matrix [GO:0031012]; extracellular region [GO:0005576]; extracellular space [GO:0005615]; Golgi lumen [GO:0005796]; lysosomal lumen [GO:0043202]; cornea development in camera-type eye [GO:0061303]; keratan sulfate biosynthetic process [GO:0018146]; keratan sulfate catabolic process [GO:0042340]; response to stimulus [GO:0050896]; visual perception [GO:0007601]	352		0.522618			-0.457122
O75083	WDR1	WDR1_HUMAN	WD repeat-containing protein 1 (Actin-interacting protein 1) (AIP1) (NORI-1)	actomyosin, actin portion [GO:0042643]; cell junction [GO:0030054]; cell projection [GO:0042995]; cell-cell junction [GO:0005911]; cortical actin cytoskeleton [GO:0030864]; cytosol [GO:0005829]; extracellular exosome [GO:0070062]; extracellular region [GO:0005576]; plasma membrane [GO:0005886]; podosome [GO:0002102]; actin filament binding [GO:0051015]; actin filament depolymerization [GO:0030042…	606	0.0127452	0.00355087	0.786404	0.615801	-0.123789	0.111221
O75112	LDB3 KIAA0613 ZASP	LDB3_HUMAN	LIM domain-binding protein 3 (Protein cypher) (Z-band alternatively spliced PDZ-motif protein)	adherens junction [GO:0005912]; cytoskeleton [GO:0005856]; filamentous actin [GO:0031941]; perinuclear region of cytoplasm [GO:0048471]; pseudopodium [GO:0031143]; stress fiber [GO:0001725]; Z disc [GO:0030018]; actin binding [GO:0003779]; cytoskeletal protein binding [GO:0008092]; metal ion binding [GO:0046872]; muscle alpha-actinin binding [GO:0051371]; protein kinase C binding [GO:0005080]; ac…	727		0.55263			0.264631
O75131	CPNE3 CPN3 KIAA0636	CPNE3_HUMAN	Copine-3 (Copine III)	azurophil granule membrane [GO:0035577]; cell junction [GO:0030054]; cytoplasm [GO:0005737]; cytosol [GO:0005829]; extracellular exosome [GO:0070062]; focal adhesion [GO:0005925]; mitochondrion [GO:0005739]; nucleolus [GO:0005730]; nucleoplasm [GO:0005654]; nucleus [GO:0005634]; plasma membrane [GO:0005886]; calcium-dependent phospholipid binding [GO:0005544]; calcium-dependent protein binding [G…	537		0.00822913	0.712003		-0.16661	0.143689
O75165	DNAJC13 KIAA0678 RME8	DJC13_HUMAN	DnaJ homolog subfamily C member 13 (Required for receptor-mediated endocytosis 8) (RME-8)	azurophil granule membrane [GO:0035577]; cytosol [GO:0005829]; early endosome membrane [GO:0031901]; endosome membrane [GO:0010008]; extracellular exosome [GO:0070062]; intracellular membrane-bounded organelle [GO:0043231]; lysosomal membrane [GO:0005765]; membrane [GO:0016020]; plasma membrane [GO:0005886]; secretory granule membrane [GO:0030667]; endosome organization [GO:0007032]; neutrophil d…	2243		0.884341			0.0410973
O75223	GGCT C7orf24 CRF21	GGCT_HUMAN	Gamma-glutamylcyclotransferase (EC 4.3.2.9) (Cytochrome c-releasing factor 21)	cytosol [GO:0005829]; extracellular exosome [GO:0070062]; gamma-glutamylcyclotransferase activity [GO:0003839]; protein homodimerization activity [GO:0042803]; glutathione biosynthetic process [GO:0006750]; release of cytochrome c from mitochondria [GO:0001836]	188	0.120169	0.378022		0.249904	0.118555
O75306	NDUFS2	NDUS2_HUMAN	NADH dehydrogenase [ubiquinone] iron-sulfur protein 2, mitochondrial (EC 7.1.1.2) (Complex I-49kD) (CI-49kD) (NADH-ubiquinone oxidoreductase 49 kDa subunit)	mitochondrial matrix [GO:0005759]; mitochondrial respiratory chain complex I [GO:0005747]; mitochondrion [GO:0005739]; nucleoplasm [GO:0005654]; 4 iron, 4 sulfur cluster binding [GO:0051539]; electron transfer activity [GO:0009055]; metal ion binding [GO:0046872]; NAD binding [GO:0051287]; NADH dehydrogenase (ubiquinone) activity [GO:0008137]; quinone binding [GO:0048038]; ubiquitin protein ligas…	463		0.16347			-0.155455
O75340	PDCD6 ALG2	PDCD6_HUMAN	Programmed cell death protein 6 (Apoptosis-linked gene 2 protein homolog) (ALG-2)	COPII vesicle coat [GO:0030127]; Cul3-RING ubiquitin ligase complex [GO:0031463]; cytoplasm [GO:0005737]; cytoplasmic vesicle [GO:0031410]; endoplasmic reticulum [GO:0005783]; endoplasmic reticulum exit site [GO:0070971]; endoplasmic reticulum membrane [GO:0005789]; endosome [GO:0005768]; extracellular exosome [GO:0070062]; Golgi membrane [GO:0000139]; nucleus [GO:0005634]; calcium ion binding [G…	191	0.525389	0.759553	0.38017	0.0349946	-0.0265556	-0.344204
O75342	ALOX12B	LX12B_HUMAN	Arachidonate 12-lipoxygenase, 12R-type (12R-LOX) (12R-lipoxygenase) (EC 1.13.11.-) (Epidermis-type lipoxygenase 12)	cytosol [GO:0005829]; perinuclear region of cytoplasm [GO:0048471]; arachidonate 12(S)-lipoxygenase activity [GO:0004052]; arachidonate 8(R)-lipoxygenase activity [GO:0047677]; iron ion binding [GO:0005506]; isomerase activity [GO:0016853]; linoleate 9S-lipoxygenase activity [GO:1990136]; lyase activity [GO:0016829]; oxidoreductase activity, acting on single donors with incorporation of molecular…	701		0.828381	NA		-0.0456058	NA
O75348	ATP6V1G1 ATP6G ATP6G1 ATP6J	VATG1_HUMAN	V-type proton ATPase subunit G 1 (V-ATPase subunit G 1) (V-ATPase 13 kDa subunit 1) (Vacuolar proton pump subunit G 1) (Vacuolar proton pump subunit M16)	cell [GO:0005623]; cytosol [GO:0005829]; extracellular exosome [GO:0070062]; lysosomal membrane [GO:0005765]; plasma membrane [GO:0005886]; vacuolar proton-transporting V-type ATPase complex [GO:0016471]; ATPase activity [GO:0016887]; ATPase binding [GO:0051117]; proton-exporting ATPase activity, phosphorylative mechanism [GO:0008553]; cellular iron ion homeostasis [GO:0006879]; cellular response…	118		0.166591	0.116915		-0.21669	0.598333
O75351	VPS4B SKD1 VPS42 MIG1	VPS4B_HUMAN	Vacuolar protein sorting-associated protein 4B (EC 3.6.4.6) (Cell migration-inducing gene 1 protein) (Suppressor of K(+) transport growth defect 1) (Protein SKD1)	cell [GO:0005623]; centrosome [GO:0005813]; cytoplasm [GO:0005737]; cytosol [GO:0005829]; endosome [GO:0005768]; endosome membrane [GO:0010008]; extracellular exosome [GO:0070062]; Flemming body [GO:0090543]; late endosome membrane [GO:0031902]; nucleus [GO:0005634]; spindle pole [GO:0000922]; ATP binding [GO:0005524]; ATPase activity [GO:0016887]; ATPase activity, coupled [GO:0042623]; identical…	444		0.00624511	0.945518		-0.204284	-0.0186875
O75367	MACROH2A1 H2AFY	H2AY_HUMAN	Core histone macro-H2A.1 (Histone macroH2A1) (mH2A1) (Histone H2A.y) (H2A/y) (Medulloblastoma antigen MU-MB-50.205)	Barr body [GO:0001740]; condensed chromosome [GO:0000793]; extracellular exosome [GO:0070062]; nuclear chromatin [GO:0000790]; nuclear chromosome [GO:0000228]; nuclear chromosome, telomeric region [GO:0000784]; nucleolus [GO:0005730]; nucleoplasm [GO:0005654]; nucleosome [GO:0000786]; nucleus [GO:0005634]; pericentric heterochromatin [GO:0005721]; sex chromatin [GO:0001739]; chromatin DNA binding…	372		0.0762169	NA		-0.122086	NA
O75368	SH3BGRL	SH3L1_HUMAN	SH3 domain-binding glutamic acid-rich-like protein	cytoplasm [GO:0005737]; extracellular exosome [GO:0070062]; extracellular space [GO:0005615]; nucleus [GO:0005634]; SH3 domain binding [GO:0017124]; SH3/SH2 adaptor activity [GO:0005070]	114	0.0220522	0.178371	0.882752	0.485481	0.138231	0.0584371
O75369	FLNB FLN1L FLN3 TABP TAP	FLNB_HUMAN	Filamin-B (FLN-B) (ABP-278) (ABP-280 homolog) (Actin-binding-like protein) (Beta-filamin) (Filamin homolog 1) (Fh1) (Filamin-3) (Thyroid autoantigen) (Truncated actin-binding protein) (Truncated ABP)	actin cytoskeleton [GO:0015629]; brush border [GO:0005903]; cell [GO:0005623]; cell cortex [GO:0005938]; cytoplasm [GO:0005737]; cytosol [GO:0005829]; extracellular exosome [GO:0070062]; focal adhesion [GO:0005925]; integral component of membrane [GO:0016021]; neuron projection [GO:0043005]; neuronal cell body [GO:0043025]; nucleus [GO:0005634]; phagocytic vesicle [GO:0045335]; plasma membrane [G…	2602		0.0714206			-0.120571
O75390	CS	CISY_HUMAN	Citrate synthase, mitochondrial (EC 2.3.3.1) (Citrate (Si)-synthase)	extracellular exosome [GO:0070062]; mitochondrial matrix [GO:0005759]; mitochondrion [GO:0005739]; nucleus [GO:0005634]; citrate (Si)-synthase activity [GO:0004108]; RNA binding [GO:0003723]; carbohydrate metabolic process [GO:0005975]; citrate metabolic process [GO:0006101]; tricarboxylic acid cycle [GO:0006099]	466		0.305684			0.0651264
O75396	SEC22B SEC22L1	SC22B_HUMAN	Vesicle-trafficking protein SEC22b (ER-Golgi SNARE of 24 kDa) (ERS-24) (ERS24) (SEC22 vesicle-trafficking protein homolog B) (SEC22 vesicle-trafficking protein-like 1)	COPI-coated vesicle [GO:0030137]; endoplasmic reticulum [GO:0005783]; endoplasmic reticulum membrane [GO:0005789]; endoplasmic reticulum-Golgi intermediate compartment [GO:0005793]; endoplasmic reticulum-Golgi intermediate compartment membrane [GO:0033116]; ER to Golgi transport vesicle membrane [GO:0012507]; Golgi membrane [GO:0000139]; integral component of membrane [GO:0016021]; melanosome [GO…	215		0.93027	NA		0.00563562	NA
O75436	VPS26A VPS26	VP26A_HUMAN	Vacuolar protein sorting-associated protein 26A (Vesicle protein sorting 26A) (hVPS26)	cytosol [GO:0005829]; early endosome [GO:0005769]; endosome [GO:0005768]; endosome membrane [GO:0010008]; lysosome [GO:0005764]; retromer complex [GO:0030904]; retromer, cargo-selective complex [GO:0030906]; tubular endosome [GO:0097422]; vesicle [GO:0031982]; intracellular protein transport [GO:0006886]; regulation of macroautophagy [GO:0016241]; retrograde transport, endosome to Golgi [GO:00421…	327		0.00508811	NA		-0.240864	NA
O75438	NDUFB1	NDUB1_HUMAN	NADH dehydrogenase [ubiquinone] 1 beta subcomplex subunit 1 (Complex I-MNLL) (CI-MNLL) (NADH-ubiquinone oxidoreductase MNLL subunit)	integral component of membrane [GO:0016021]; mitochondrial inner membrane [GO:0005743]; mitochondrial respiratory chain complex I [GO:0005747]; mitochondrion [GO:0005739]; nuclear speck [GO:0016607]; NADH dehydrogenase (ubiquinone) activity [GO:0008137]; mitochondrial electron transport, NADH to ubiquinone [GO:0006120]; mitochondrial respiratory chain complex I assembly [GO:0032981]	58		0.239781			-0.466572
O75489	NDUFS3	NDUS3_HUMAN	NADH dehydrogenase [ubiquinone] iron-sulfur protein 3, mitochondrial (EC 7.1.1.2) (Complex I-30kD) (CI-30kD) (NADH-ubiquinone oxidoreductase 30 kDa subunit)	mitochondrial matrix [GO:0005759]; mitochondrial membrane [GO:0031966]; mitochondrial respiratory chain complex I [GO:0005747]; mitochondrion [GO:0005739]; nuclear body [GO:0016604]; electron transfer activity [GO:0009055]; NADH dehydrogenase (ubiquinone) activity [GO:0008137]; NADH dehydrogenase activity [GO:0003954]; mitochondrial electron transport, NADH to ubiquinone [GO:0006120]; mitochondri…	264		0.844485	NA		-0.0322317	NA
O75506	HSBP1 HSF1BP	HSBP1_HUMAN	Heat shock factor-binding protein 1 (Nasopharyngeal carcinoma-associated antigen 13) (NPC-A-13)	cytoplasm [GO:0005737]; cytoskeleton [GO:0005856]; cytosol [GO:0005829]; nucleoplasm [GO:0005654]; nucleus [GO:0005634]; identical protein binding [GO:0042802]; transcription corepressor activity [GO:0003714]; cellular heat acclimation [GO:0070370]; endodermal cell differentiation [GO:0035987]; muscle contraction [GO:0006936]; negative regulation of transcription by RNA polymerase II [GO:0000122]…	76		0.290156	NA		-0.121957	NA
O75531	BANF1 BAF BCRG1	BAF_HUMAN	Barrier-to-autointegration factor (Breakpoint cluster region protein 1) [Cleaved into: Barrier-to-autointegration factor, N-terminally processed]	chromosome [GO:0005694]; cytoplasm [GO:0005737]; cytosol [GO:0005829]; nuclear envelope [GO:0005635]; nucleoplasm [GO:0005654]; nucleus [GO:0005634]; DNA binding [GO:0003677]; enzyme binding [GO:0019899]; identical protein binding [GO:0042802]; LEM domain binding [GO:0097726]; protein C-terminus binding [GO:0008022]; protein homodimerization activity [GO:0042803]; protein N-terminus binding [GO:0…	89		0.159367	0.332772		-0.411683	0.279605
O75533	SF3B1 SAP155	SF3B1_HUMAN	Splicing factor 3B subunit 1 (Pre-mRNA-splicing factor SF3b 155 kDa subunit) (SF3b155) (Spliceosome-associated protein 155) (SAP 155)	catalytic step 2 spliceosome [GO:0071013]; nuclear speck [GO:0016607]; nucleoplasm [GO:0005654]; nucleus [GO:0005634]; spliceosomal complex [GO:0005681]; U11/U12 snRNP [GO:0034693]; U12-type spliceosomal complex [GO:0005689]; U2 snRNP [GO:0005686]; U2-type precatalytic spliceosome [GO:0071005]; U2-type prespliceosome [GO:0071004]; mRNA binding [GO:0003729]; RNA binding [GO:0003723]; splicing fact…	1304		0.269909			-0.138592
O75556	SCGB2A1 LIPHC MGB2 UGB3	SG2A1_HUMAN	Mammaglobin-B (Lacryglobin) (Lipophilin-C) (Mammaglobin-2) (Secretoglobin family 2A member 1)	extracellular space [GO:0005615]; androgen receptor signaling pathway [GO:0030521]	95		0.140255			2.35834
O75594	PGLYRP1 PGLYRP PGRP TNFSF3L SBBI68 UNQ639/PRO1269	PGRP1_HUMAN	Peptidoglycan recognition protein 1 (Peptidoglycan recognition protein short) (PGRP-S)	extracellular exosome [GO:0070062]; extracellular region [GO:0005576]; phagocytic vesicle lumen [GO:0097013]; specific granule lumen [GO:0035580]; tertiary granule lumen [GO:1904724]; N-acetylmuramoyl-L-alanine amidase activity [GO:0008745]; peptidoglycan binding [GO:0042834]; peptidoglycan immune receptor activity [GO:0016019]; zinc ion binding [GO:0008270]; antimicrobial humoral immune response…	196	0.0126312	0.362681	0.729711	0.1909	-0.141288	0.120955
O75608	LYPLA1 APT1 LPL1	LYPA1_HUMAN	Acyl-protein thioesterase 1 (APT-1) (hAPT1) (EC 3.1.2.-) (Lysophospholipase 1) (Lysophospholipase I) (LPL-I) (LysoPLA I)	cytoplasm [GO:0005737]; cytosol [GO:0005829]; endoplasmic reticulum [GO:0005783]; extracellular exosome [GO:0070062]; nuclear membrane [GO:0031965]; plasma membrane [GO:0005886]; carboxylic ester hydrolase activity [GO:0052689]; lipase activity [GO:0016298]; lysophospholipase activity [GO:0004622]; palmitoyl-(protein) hydrolase activity [GO:0008474]; phospholipase activity [GO:0004620]; fatty aci…	230	0.520903	0.0415124		0.196645	-0.352659
O75635	SERPINB7	SPB7_HUMAN	Serpin B7 (Megsin) (TP55)	cytoplasm [GO:0005737]; extracellular space [GO:0005615]; serine-type endopeptidase inhibitor activity [GO:0004867]; negative regulation of endopeptidase activity [GO:0010951]; positive regulation of collagen biosynthetic process [GO:0032967]; positive regulation of glomerular mesangial cell proliferation [GO:0072126]; positive regulation of platelet-derived growth factor production [GO:0090362];…	380		NA			-0.230919
O75663	TIPRL	TIPRL_HUMAN	TIP41-like protein (Putative MAPK-activating protein PM10) (Type 2A-interacting protein) (TIP)	cytosol [GO:0005829]; DNA damage checkpoint [GO:0000077]; negative regulation of phosphoprotein phosphatase activity [GO:0032515]; regulation of phosphoprotein phosphatase activity [GO:0043666]; signal transduction [GO:0007165]; TOR signaling [GO:0031929]	272		NA			NA
O75695	RP2	XRP2_HUMAN	Protein XRP2	centriole [GO:0005814]; ciliary basal body [GO:0036064]; cilium [GO:0005929]; cytoplasm [GO:0005737]; cytoplasmic vesicle [GO:0031410]; extracellular exosome [GO:0070062]; Golgi apparatus [GO:0005794]; nuclear body [GO:0016604]; nucleoplasm [GO:0005654]; periciliary membrane compartment [GO:1990075]; plasma membrane [GO:0005886]; GTP binding [GO:0005525]; GTPase activator activity [GO:0005096]; m…	350		0.569402			0.12332
O75787	ATP6AP2 ATP6IP2 CAPER ELDF10 HT028 MSTP009 PSEC0072	RENR_HUMAN	Renin receptor (ATPase H(+)-transporting lysosomal accessory protein 2) (ATPase H(+)-transporting lysosomal-interacting protein 2) (ER-localized type I transmembrane adaptor) (Embryonic liver differentiation factor 10) (N14F) (Renin/prorenin receptor) (Va	apical plasma membrane [GO:0016324]; autophagosome membrane [GO:0000421]; axon [GO:0030424]; cell body [GO:0044297]; dendritic spine membrane [GO:0032591]; endoplasmic reticulum membrane [GO:0005789]; external side of plasma membrane [GO:0009897]; extracellular exosome [GO:0070062]; ficolin-1-rich granule membrane [GO:0101003]; integral component of membrane [GO:0016021]; lysosomal membrane [GO:0…	350		0.912016			0.0149385
O75821	EIF3G EIF3S4	EIF3G_HUMAN	Eukaryotic translation initiation factor 3 subunit G (eIF3g) (Eukaryotic translation initiation factor 3 RNA-binding subunit) (eIF-3 RNA-binding subunit) (Eukaryotic translation initiation factor 3 subunit 4) (eIF-3-delta) (eIF3 p42) (eIF3 p44)	cytoplasm [GO:0005737]; cytosol [GO:0005829]; eukaryotic 43S preinitiation complex [GO:0016282]; eukaryotic 48S preinitiation complex [GO:0033290]; eukaryotic translation initiation factor 3 complex [GO:0005852]; perinuclear region of cytoplasm [GO:0048471]; RNA binding [GO:0003723]; translation initiation factor activity [GO:0003743]; formation of cytoplasmic translation initiation complex [GO:0…	320		0.638962			-0.108372
O75822	EIF3J EIF3S1 PRO0391	EIF3J_HUMAN	Eukaryotic translation initiation factor 3 subunit J (eIF3j) (Eukaryotic translation initiation factor 3 subunit 1) (eIF-3-alpha) (eIF3 p35)	cytosol [GO:0005829]; eukaryotic 43S preinitiation complex [GO:0016282]; eukaryotic 48S preinitiation complex [GO:0033290]; eukaryotic translation initiation factor 3 complex [GO:0005852]; translation initiation factor activity [GO:0003743]; formation of cytoplasmic translation initiation complex [GO:0001732]; translational initiation [GO:0006413]	258		0.300236	NA		0.132961	NA
O75828	CBR3	CBR3_HUMAN	Carbonyl reductase [NADPH] 3 (EC 1.1.1.184) (NADPH-dependent carbonyl reductase 3) (Short chain dehydrogenase/reductase family 21C member 2)	cytosol [GO:0005829]; extracellular space [GO:0005615]; nucleoplasm [GO:0005654]; 3-keto sterol reductase activity [GO:0000253]; carbonyl reductase (NADPH) activity [GO:0004090]; NADPH binding [GO:0070402]; cognition [GO:0050890]; phylloquinone catabolic process [GO:0042376]; xenobiotic metabolic process [GO:0006805]	277	0.0739172	0.00440334	0.323221	0.191659	-0.184612	0.67021
O75832	PSMD10	PSD10_HUMAN	26S proteasome non-ATPase regulatory subunit 10 (26S proteasome regulatory subunit p28) (Gankyrin) (p28(GANK))	cytoplasm [GO:0005737]; cytosol [GO:0005829]; intermediate filament cytoskeleton [GO:0045111]; nucleoplasm [GO:0005654]; nucleus [GO:0005634]; proteasome complex [GO:0000502]; RNA polymerase II-specific DNA-binding transcription factor binding [GO:0061629]; transcription factor binding [GO:0008134]; anaphase-promoting complex-dependent catabolic process [GO:0031145]; antigen processing and presen…	226		0.0101116		0.134257	-0.296104
O75844	ZMPSTE24 FACE1 STE24	FACE1_HUMAN	CAAX prenyl protease 1 homolog (EC 3.4.24.84) (Farnesylated proteins-converting enzyme 1) (FACE-1) (Prenyl protein-specific endoprotease 1) (Zinc metalloproteinase Ste24 homolog)	extracellular exosome [GO:0070062]; integral component of endoplasmic reticulum membrane [GO:0030176]; membrane [GO:0016020]; nuclear inner membrane [GO:0005637]; protein-containing complex [GO:0032991]; double-stranded DNA binding [GO:0003690]; metal ion binding [GO:0046872]; metalloendopeptidase activity [GO:0004222]; metalloexopeptidase activity [GO:0008235]; adult walking behavior [GO:0007628…	475		0.00612019	NA		-0.258717	2.08441
O75874	IDH1 PICD	IDHC_HUMAN	Isocitrate dehydrogenase [NADP] cytoplasmic (IDH) (EC 1.1.1.42) (Cytosolic NADP-isocitrate dehydrogenase) (IDP) (NADP(+)-specific ICDH) (Oxalosuccinate decarboxylase)	cytoplasm [GO:0005737]; cytosol [GO:0005829]; extracellular exosome [GO:0070062]; extracellular region [GO:0005576]; ficolin-1-rich granule lumen [GO:1904813]; mitochondrion [GO:0005739]; peroxisomal matrix [GO:0005782]; peroxisome [GO:0005777]; secretory granule lumen [GO:0034774]; tertiary granule lumen [GO:1904724]; cadherin binding [GO:0045296]; identical protein binding [GO:0042802]; isocitr…	414	0.00156174	0.979054	0.488966	0.228704	0.00202825	-0.253675
O75882	ATRN KIAA0548 MGCA	ATRN_HUMAN	Attractin (DPPT-L) (Mahogany homolog)	cytoplasm [GO:0005737]; extracellular exosome [GO:0070062]; extracellular space [GO:0005615]; integral component of plasma membrane [GO:0005887]; plasma membrane [GO:0005886]; carbohydrate binding [GO:0030246]; signaling receptor activity [GO:0038023]; animal organ morphogenesis [GO:0009887]; cerebellum development [GO:0021549]; inflammatory response [GO:0006954]; myelination [GO:0042552]; pigmen…	1429	0.13171	NA	0.00182256	-0.0167258	NA	-0.653095
O75899	GABBR2 GPR51 GPRC3B	GABR2_HUMAN	Gamma-aminobutyric acid type B receptor subunit 2 (GABA-B receptor 2) (GABA-B-R2) (GABA-BR2) (GABABR2) (Gb2) (G-protein coupled receptor 51) (HG20)	cytoplasm [GO:0005737]; G protein-coupled receptor heterodimeric complex [GO:0038039]; GABA receptor complex [GO:1902710]; integral component of plasma membrane [GO:0005887]; neuron projection [GO:0043005]; plasma membrane [GO:0005886]; postsynaptic membrane [GO:0045211]; G protein-coupled GABA receptor activity [GO:0004965]; protein heterodimerization activity [GO:0046982]; transmembrane signali…	941		NA			NA
O75915	ARL6IP5 DERP11 JWA PRA2 PRAF3 HSPC127	PRAF3_HUMAN	PRA1 family protein 3 (ADP-ribosylation factor-like protein 6-interacting protein 5) (ARL-6-interacting protein 5) (Aip-5) (Cytoskeleton-related vitamin A-responsive protein) (Dermal papilla-derived protein 11) (GTRAP3-18) (Glutamate transporter EAAC1-int	cytoskeleton [GO:0005856]; endoplasmic reticulum membrane [GO:0005789]; integral component of membrane [GO:0016021]; membrane [GO:0016020]; plasma membrane [GO:0005886]; intrinsic apoptotic signaling pathway in response to oxidative stress [GO:0008631]; L-glutamate transmembrane transport [GO:0015813]; negative regulation of L-glutamate import across plasma membrane [GO:0002037]; negative regulat…	188		0.954399			-0.00578866
O75923	DYSF FER1L1	DYSF_HUMAN	Dysferlin (Dystrophy-associated fer-1-like protein) (Fer-1-like protein 1)	centriolar satellite [GO:0034451]; cytoplasmic vesicle [GO:0031410]; cytoplasmic vesicle membrane [GO:0030659]; early endosome [GO:0005769]; endocytic vesicle [GO:0030139]; endosome [GO:0005768]; extracellular exosome [GO:0070062]; Golgi apparatus [GO:0005794]; integral component of membrane [GO:0016021]; lamellipodium [GO:0030027]; late endosome [GO:0005770]; membrane microdomain [GO:0098857]; m…	2080		0.807418	NA		0.027452	NA
O75947	ATP5PD ATP5H My032	ATP5H_HUMAN	ATP synthase subunit d, mitochondrial (ATPase subunit d) (ATP synthase peripheral stalk subunit d)	mitochondrial inner membrane [GO:0005743]; mitochondrial proton-transporting ATP synthase complex [GO:0005753]; mitochondrial proton-transporting ATP synthase, stator stalk [GO:0000274]; mitochondrion [GO:0005739]; proton transmembrane transporter activity [GO:0015078]; ATP biosynthetic process [GO:0006754]; ATP synthesis coupled proton transport [GO:0015986]; cristae formation [GO:0042407]; mito…	161		0.304455	NA		-0.142828	NA
O75976	CPD	CBPD_HUMAN	Carboxypeptidase D (EC 3.4.17.22) (Metallocarboxypeptidase D) (gp180)	extracellular exosome [GO:0070062]; extracellular space [GO:0005615]; integral component of membrane [GO:0016021]; membrane [GO:0016020]; plasma membrane [GO:0005886]; metallocarboxypeptidase activity [GO:0004181]; serine-type carboxypeptidase activity [GO:0004185]; zinc ion binding [GO:0008270]; peptide metabolic process [GO:0006518]; protein processing [GO:0016485]	1380		NA	0.903251	0.0964622	-0.248826	0.0260552
O76003	GLRX3 PICOT TXNL2 HUSSY-22	GLRX3_HUMAN	Glutaredoxin-3 (PKC-interacting cousin of thioredoxin) (PICOT) (PKC-theta-interacting protein) (PKCq-interacting protein) (Thioredoxin-like protein 2)	cell [GO:0005623]; cell cortex [GO:0005938]; cytosol [GO:0005829]; dendrite [GO:0030425]; nucleus [GO:0005634]; Z disc [GO:0030018]; electron transfer activity [GO:0009055]; identical protein binding [GO:0042802]; iron-sulfur cluster binding [GO:0051536]; metal ion binding [GO:0046872]; protein disulfide oxidoreductase activity [GO:0015035]; protein kinase C binding [GO:0005080]; RNA binding [GO:…	335	0.404242	0.0108309	NA	0.199995	-0.15926	NA
O76027	ANXA9 ANX31	ANXA9_HUMAN	Annexin A9 (Annexin XXXI) (Annexin-31) (Annexin-9) (Pemphaxin)	cell surface [GO:0009986]; cytoplasm [GO:0005737]; cytosol [GO:0005829]; extracellular space [GO:0005615]; nucleus [GO:0005634]; plasma membrane [GO:0005886]; synapse [GO:0045202]; vesicle [GO:0031982]; acetylcholine receptor activity [GO:0015464]; calcium channel activity [GO:0005262]; calcium ion binding [GO:0005509]; calcium-dependent phospholipid binding [GO:0005544]; phosphatidylinositol-4,5…	345		0.0804831	NA		-0.154521	NA
O76041	NEBL LNEBL	NEBL_HUMAN	Nebulette (Actin-binding Z-disk protein)	extracellular exosome [GO:0070062]; I band [GO:0031674]; stress fiber [GO:0001725]; Z disc [GO:0030018]; actin filament binding [GO:0051015]; cytoskeletal protein binding [GO:0008092]; filamin binding [GO:0031005]; structural constituent of muscle [GO:0008307]; tropomyosin binding [GO:0005523]; cardiac muscle thin filament assembly [GO:0071691]; muscle fiber development [GO:0048747]	1014		0.983813			0.00818185
O76062	TM7SF2 ANG1	ERG24_HUMAN	Delta(14)-sterol reductase TM7SF2 (Delta-14-SR) (EC 1.3.1.70) (3-beta-hydroxysterol Delta (14)-reductase) (Another new gene 1 protein) (C-14 sterol reductase) (C14SR) (Putative sterol reductase SR-1) (Sterol C14-reductase) (Transmembrane 7 superfamily mem	endoplasmic reticulum [GO:0005783]; endoplasmic reticulum membrane [GO:0005789]; integral component of endoplasmic reticulum membrane [GO:0030176]; integral component of plasma membrane [GO:0005887]; intracellular membrane-bounded organelle [GO:0043231]; nuclear inner membrane [GO:0005637]; receptor complex [GO:0043235]; delta14-sterol reductase activity [GO:0050613]; NADP binding [GO:0050661]; o…	418		0.937547			0.0251971
O76094	SRP72	SRP72_HUMAN	Signal recognition particle subunit SRP72 (SRP72) (Signal recognition particle 72 kDa protein)	cytosol [GO:0005829]; endoplasmic reticulum [GO:0005783]; signal recognition particle [GO:0048500]; signal recognition particle, endoplasmic reticulum targeting [GO:0005786]; 7S RNA binding [GO:0008312]; RNA binding [GO:0003723]; signal recognition particle binding [GO:0005047]; TPR domain binding [GO:0030911]; response to drug [GO:0042493]; SRP-dependent cotranslational protein targeting to memb…	671		0.665364			0.181619
O94760	DDAH1 DDAH	DDAH1_HUMAN	N(G),N(G)-dimethylarginine dimethylaminohydrolase 1 (DDAH-1) (Dimethylarginine dimethylaminohydrolase 1) (EC 3.5.3.18) (DDAHI) (Dimethylargininase-1)	cytosol [GO:0005829]; extracellular exosome [GO:0070062]; amino acid binding [GO:0016597]; catalytic activity [GO:0003824]; dimethylargininase activity [GO:0016403]; hydrolase activity, acting on carbon-nitrogen (but not peptide) bonds, in linear amidines [GO:0016813]; metal ion binding [GO:0046872]; arginine catabolic process [GO:0006527]; arginine metabolic process [GO:0006525]; citrulline meta…	285		NA	0.208212		-0.912694	0.37748
O94811	TPPP TPPP1	TPPP_HUMAN	Tubulin polymerization-promoting protein (TPPP) (EC 3.6.5.-) (25 kDa brain-specific protein) (TPPP/p25) (p24) (p25-alpha)	cytoplasm [GO:0005737]; cytosol [GO:0005829]; microtubule [GO:0005874]; mitochondrion [GO:0005739]; mitotic spindle [GO:0072686]; nucleus [GO:0005634]; perinuclear region of cytoplasm [GO:0048471]; postsynaptic Golgi apparatus [GO:0150051]; GTPase activity [GO:0003924]; magnesium ion binding [GO:0000287]; microtubule binding [GO:0008017]; protein homodimerization activity [GO:0042803]; tubulin bi…	219		0.582099			-0.113312
O94826	TOMM70 KIAA0719 TOM70 TOMM70A	TOM70_HUMAN	Mitochondrial import receptor subunit TOM70 (Mitochondrial precursor proteins import receptor) (Translocase of outer membrane 70 kDa subunit) (Translocase of outer mitochondrial membrane protein 70)	extracellular exosome [GO:0070062]; integral component of membrane [GO:0016021]; membrane [GO:0016020]; mitochondrial outer membrane [GO:0005741]; mitochondrial outer membrane translocase complex [GO:0005742]; mitochondrion [GO:0005739]; protein transmembrane transporter activity [GO:0008320]; macroautophagy [GO:0016236]; protein targeting to mitochondrion [GO:0006626]	608		0.0456777	NA		-0.214977	NA
O94874	UFL1 KIAA0776 MAXER NLBP RCAD	UFL1_HUMAN	E3 UFM1-protein ligase 1 (EC 2.3.2.-) (E3 UFM1-protein transferase 1) (Multiple alpha-helix protein located at ER) (Novel LZAP-binding protein) (Regulator of C53/LZAP and DDRGK1)	cytoplasm [GO:0005737]; cytosol [GO:0005829]; endoplasmic reticulum [GO:0005783]; endoplasmic reticulum membrane [GO:0005789]; membrane [GO:0016020]; neuron projection [GO:0043005]; protein-containing complex [GO:0032991]; UFM1 ligase activity [GO:0061666]; UFM1 transferase activity [GO:0071568]; negative regulation of apoptotic process [GO:0043066]; negative regulation of NF-kappaB transcription…	794		0.344965			-0.103194
O94885	SASH1 KIAA0790 PEPE1	SASH1_HUMAN	SAM and SH3 domain-containing protein 1 (Proline-glutamate repeat-containing protein)	cytoplasm [GO:0005737]; protein-containing complex [GO:0032991]; G-protein alpha-subunit binding [GO:0001965]; mitogen-activated protein kinase kinase kinase binding [GO:0031435]; molecular adaptor activity [GO:0060090]; protein C-terminus binding [GO:0008022]; protein kinase binding [GO:0019901]; positive regulation of angiogenesis [GO:0045766]; positive regulation of endothelial cell migration …	1247		NA	NA		NA	NA
O94905	ERLIN2 C8orf2 SPFH2 UNQ2441/PRO5003/PRO9924	ERLN2_HUMAN	Erlin-2 (Endoplasmic reticulum lipid raft-associated protein 2) (Stomatin-prohibitin-flotillin-HflC/K domain-containing protein 2) (SPFH domain-containing protein 2)	cytosol [GO:0005829]; endoplasmic reticulum [GO:0005783]; endoplasmic reticulum membrane [GO:0005789]; integral component of membrane [GO:0016021]; membrane raft [GO:0045121]; plasma membrane [GO:0005886]; protein-containing complex [GO:0032991]; cholesterol binding [GO:0015485]; ubiquitin protein ligase binding [GO:0031625]; cholesterol metabolic process [GO:0008203]; negative regulation of chol…	339		0.2299			-0.183124
O94919	ENDOD1 KIAA0830	ENDD1_HUMAN	Endonuclease domain-containing 1 protein (EC 3.1.30.-)	cytosol [GO:0005829]; extracellular exosome [GO:0070062]; extracellular region [GO:0005576]; membrane [GO:0016020]; endonuclease activity [GO:0004519]; metal ion binding [GO:0046872]; nucleic acid binding [GO:0003676]; platelet degranulation [GO:0002576]	500	0.765493	0.376811	0.0942363	-0.0190254	-0.113862	0.365826
O95147	DUSP14 MKP6	DUS14_HUMAN	Dual specificity protein phosphatase 14 (EC 3.1.3.16) (EC 3.1.3.48) (MKP-1-like protein tyrosine phosphatase) (MKP-L) (Mitogen-activated protein kinase phosphatase 6) (MAP kinase phosphatase 6) (MKP-6)	MAP kinase tyrosine/serine/threonine phosphatase activity [GO:0017017]; protein tyrosine phosphatase activity [GO:0004725]; RNA binding [GO:0003723]	198		0.735841			-0.0726589
O95164	UBL3 PNSC1	UBL3_HUMAN	Ubiquitin-like protein 3 (Membrane-anchored ubiquitin-fold protein) (HsMUB) (MUB) (Protein HCG-1)	extracellular exosome [GO:0070062]; intracellular [GO:0005622]; plasma membrane [GO:0005886]	117		0.0959682			-0.270557
O95168	NDUFB4	NDUB4_HUMAN	NADH dehydrogenase [ubiquinone] 1 beta subcomplex subunit 4 (Complex I-B15) (CI-B15) (NADH-ubiquinone oxidoreductase B15 subunit)	integral component of membrane [GO:0016021]; mitochondrial inner membrane [GO:0005743]; mitochondrial respiratory chain complex I [GO:0005747]; mitochondrion [GO:0005739]; nuclear membrane [GO:0031965]; NADH dehydrogenase (ubiquinone) activity [GO:0008137]; mitochondrial electron transport, NADH to ubiquinone [GO:0006120]; mitochondrial respiratory chain complex I assembly [GO:0032981]; response …	129		0.899179			0.0202782
O95171	SCEL	SCEL_HUMAN	Sciellin	cornified envelope [GO:0001533]; cytoplasm [GO:0005737]; extracellular exosome [GO:0070062]; perinuclear region of cytoplasm [GO:0048471]; metal ion binding [GO:0046872]; embryo development ending in birth or egg hatching [GO:0009792]; epidermis development [GO:0008544]; keratinocyte differentiation [GO:0030216]; positive regulation of canonical Wnt signaling pathway [GO:0090263]; response to mec…	688		0.00274857	0.0514756		-0.20888	1.14928
O95197	RTN3 ASYIP NSPL2	RTN3_HUMAN	Reticulon-3 (Homolog of ASY protein) (HAP) (Neuroendocrine-specific protein-like 2) (NSP-like protein 2) (Neuroendocrine-specific protein-like II) (NSP-like protein II) (NSPLII)	endoplasmic reticulum [GO:0005783]; endoplasmic reticulum membrane [GO:0005789]; extracellular space [GO:0005615]; Golgi membrane [GO:0000139]; integral component of membrane [GO:0016021]; plasma membrane [GO:0005886]; synapse [GO:0045202]; apoptotic process [GO:0006915]; endoplasmic reticulum tubular network formation [GO:0071787]; endoplasmic reticulum tubular network organization [GO:0071786];…	1032		0.086733			-0.251806
O95202	LETM1	LETM1_HUMAN	Mitochondrial proton/calcium exchanger protein (Leucine zipper-EF-hand-containing transmembrane protein 1)	cell [GO:0005623]; integral component of membrane [GO:0016021]; mitochondrial inner membrane [GO:0005743]; mitochondrion [GO:0005739]; calcium ion binding [GO:0005509]; calcium:proton antiporter activity [GO:0015369]; ribosome binding [GO:0043022]; calcium export from the mitochondrion [GO:0099093]; cellular metal ion homeostasis [GO:0006875]; cristae formation [GO:0042407]; mitochondrial calcium…	739		0.334168	NA		-0.124836	NA
O95248	SBF1 MTMR5	MTMR5_HUMAN	Myotubularin-related protein 5 (Inactive phosphatidylinositol 3-phosphatase 5) (SET-binding factor 1) (Sbf1)	cytoplasm [GO:0005737]; cytosol [GO:0005829]; endoplasmic reticulum membrane [GO:0005789]; integral component of membrane [GO:0016021]; nuclear body [GO:0016604]; perinuclear region of cytoplasm [GO:0048471]; phosphatase regulator activity [GO:0019208]; protein tyrosine/serine/threonine phosphatase activity [GO:0008138]; Rab guanyl-nucleotide exchange factor activity [GO:0017112]; phosphatidylino…	1868		NA			0.654873
O95274	LYPD3 C4.4A UNQ491/PRO1007	LYPD3_HUMAN	Ly6/PLAUR domain-containing protein 3 (GPI-anchored metastasis-associated protein C4.4A homolog) (Matrigel-induced gene C4 protein) (MIG-C4)	anchored component of plasma membrane [GO:0046658]; extracellular region [GO:0005576]; extracellular space [GO:0005615]; integral component of membrane [GO:0016021]; plasma membrane [GO:0005886]; laminin binding [GO:0043236]; cell-matrix adhesion [GO:0007160]	346	0.543223	0.934962	0.0417772	-0.0223404	-0.013687	-0.673675
O95295	SNAPIN BLOC1S7 SNAP25BP SNAPAP	SNAPN_HUMAN	SNARE-associated protein Snapin (Biogenesis of lysosome-related organelles complex 1 subunit 7) (BLOC-1 subunit 7) (Synaptosomal-associated protein 25-binding protein) (SNAP-associated protein)	axon cytoplasm [GO:1904115]; BLOC-1 complex [GO:0031083]; BORC complex [GO:0099078]; cell [GO:0005623]; Golgi membrane [GO:0000139]; lysosomal membrane [GO:0005765]; perinuclear region of cytoplasm [GO:0048471]; secretory granule [GO:0030141]; synapse [GO:0045202]; synaptic vesicle [GO:0008021]; synaptic vesicle membrane [GO:0030672]; SNARE binding [GO:0000149]; anterograde axonal transport [GO:0…	136		NA			NA
O95336	PGLS	6PGL_HUMAN	6-phosphogluconolactonase (6PGL) (EC 3.1.1.31)	cytoplasm [GO:0005737]; cytosol [GO:0005829]; extracellular exosome [GO:0070062]; 6-phosphogluconolactonase activity [GO:0017057]; carbohydrate metabolic process [GO:0005975]; pentose-phosphate shunt [GO:0006098]; pentose-phosphate shunt, oxidative branch [GO:0009051]	258		0.0392742	NA		-0.223843	1.35556
O95361	TRIM16 EBBP	TRI16_HUMAN	Tripartite motif-containing protein 16 (EC 2.3.2.27) (E3 ubiquitin-protein ligase TRIM16) (Estrogen-responsive B box protein)	cytoplasm [GO:0005737]; cytosol [GO:0005829]; plasma membrane [GO:0005886]; PML body [GO:0016605]; DNA binding [GO:0003677]; interleukin-1 binding [GO:0019966]; NACHT domain binding [GO:0032089]; transferase activity [GO:0016740]; zinc ion binding [GO:0008270]; histone H3 acetylation [GO:0043966]; histone H4 acetylation [GO:0043967]; positive regulation of interleukin-1 beta secretion [GO:0050718…	564		0.0329391			-0.176459
O95372	LYPLA2 APT2	LYPA2_HUMAN	Acyl-protein thioesterase 2 (APT-2) (EC 3.1.2.-) (Lysophospholipase II) (LPL-II) (LysoPLA II)	cytoplasm [GO:0005737]; cytosol [GO:0005829]; extracellular exosome [GO:0070062]; Golgi stack [GO:0005795]; cadherin binding [GO:0045296]; carboxylic ester hydrolase activity [GO:0052689]; lysophospholipase activity [GO:0004622]; palmitoyl-(protein) hydrolase activity [GO:0008474]; acylglycerol catabolic process [GO:0046464]; axon guidance [GO:0007411]; prostaglandin catabolic process [GO:1905344…	231		0.374181			-0.137809
O95373	IPO7 RANBP7	IPO7_HUMAN	Importin-7 (Imp7) (Ran-binding protein 7) (RanBP7)	cytosol [GO:0005829]; membrane [GO:0016020]; nuclear envelope [GO:0005635]; nuclear pore [GO:0005643]; nucleoplasm [GO:0005654]; GTPase regulator activity [GO:0030695]; histone binding [GO:0042393]; Ran GTPase binding [GO:0008536]; SMAD binding [GO:0046332]; transporter activity [GO:0005215]; innate immune response [GO:0045087]; negative regulation of cyclin-dependent protein serine/threonine kin…	1038		0.0356129	NA		-0.343195	NA
O95379	TNFAIP8	TFIP8_HUMAN	Tumor necrosis factor alpha-induced protein 8 (TNF alpha-induced protein 8) (Head and neck tumor and metastasis-related protein) (MDC-3.13) (NF-kappa-B-inducible DED-containing protein) (NDED) (SCC-S2) (TNF-induced protein GG2-1)	cytoplasm [GO:0005737]; nucleoplasm [GO:0005654]; cysteine-type endopeptidase inhibitor activity involved in apoptotic process [GO:0043027]; negative regulation of apoptotic process [GO:0043066]; positive regulation of apoptotic process [GO:0043065]	198		0.835907			-0.045222
O95395	GCNT3	GCNT3_HUMAN	Beta-1,3-galactosyl-O-glycosyl-glycoprotein beta-1,6-N-acetylglucosaminyltransferase 3 (EC 2.4.1.102) (EC 2.4.1.148) (EC 2.4.1.150) (C2GnT-mucin type) (C2GnT-M) (hC2GnT-M) (Core 2/core 4 beta-1,6-N-acetylglucosaminyltransferase) (C2/4GnT)	extracellular exosome [GO:0070062]; Golgi membrane [GO:0000139]; integral component of membrane [GO:0016021]; membrane [GO:0016020]; acetylgalactosaminyl-O-glycosyl-glycoprotein beta-1,6-N-acetylglucosaminyltransferase activity [GO:0047225]; beta-1,3-galactosyl-O-glycosyl-glycoprotein beta-1,6-N-acetylglucosaminyltransferase activity [GO:0003829]; N-acetyllactosaminide beta-1,6-N-acetylglucosamin…	438		0.0282749			0.485554
O95466	FMNL1 C17orf1 C17orf1B FMNL FRL1	FMNL1_HUMAN	Formin-like protein 1 (CLL-associated antigen KW-13) (Leukocyte formin)	bleb [GO:0032059]; cell cortex [GO:0005938]; cytosol [GO:0005829]; extracellular exosome [GO:0070062]; membrane [GO:0016020]; phagocytic vesicle [GO:0045335]; plasma membrane [GO:0005886]; actin filament binding [GO:0051015]; GTPase activating protein binding [GO:0032794]; profilin binding [GO:0005522]; Rac GTPase binding [GO:0048365]; actin filament severing [GO:0051014]; cell migration [GO:0016…	1100		0.875988			-0.0287254
O95487	SEC24B	SC24B_HUMAN	Protein transport protein Sec24B (SEC24-related protein B)	COPII vesicle coat [GO:0030127]; cytosol [GO:0005829]; endoplasmic reticulum membrane [GO:0005789]; ER to Golgi transport vesicle membrane [GO:0012507]; Golgi membrane [GO:0000139]; zinc ion binding [GO:0008270]; antigen processing and presentation of exogenous peptide antigen via MHC class II [GO:0019886]; antigen processing and presentation of peptide antigen via MHC class I [GO:0002474]; aorta…	1268		0.118792			-0.512006
O95497	VNN1	VNN1_HUMAN	Pantetheinase (EC 3.5.1.92) (Pantetheine hydrolase) (Tiff66) (Vascular non-inflammatory molecule 1) (Vanin-1)	anchored component of membrane [GO:0031225]; azurophil granule membrane [GO:0035577]; extracellular region [GO:0005576]; integral component of membrane [GO:0016021]; plasma membrane [GO:0005886]; pantetheine hydrolase activity [GO:0017159]; acute inflammatory response [GO:0002526]; cell-cell adhesion [GO:0098609]; chronic inflammatory response [GO:0002544]; inflammatory response [GO:0006954]; inn…	513	0.83774	NA	0.00410977	-0.00427496	NA	0.486791
O95498	VNN2	VNN2_HUMAN	Vascular non-inflammatory molecule 2 (Vanin-2) (EC 3.5.1.92) (Glycosylphosphatidyl inositol-anchored protein GPI-80) (Protein FOAP-4)	anchored component of membrane [GO:0031225]; extracellular region [GO:0005576]; plasma membrane [GO:0005886]; pantetheine hydrolase activity [GO:0017159]; pantothenate metabolic process [GO:0015939]	520		0.403303			0.195036
O95571	ETHE1 HSCO	ETHE1_HUMAN	Persulfide dioxygenase ETHE1, mitochondrial (EC 1.13.11.18) (Ethylmalonic encephalopathy protein 1) (Hepatoma subtracted clone one protein) (Sulfur dioxygenase ETHE1)	cytoplasm [GO:0005737]; mitochondrial matrix [GO:0005759]; mitochondrion [GO:0005739]; nucleoplasm [GO:0005654]; hydrolase activity, acting on ester bonds [GO:0016788]; iron ion binding [GO:0005506]; sulfur dioxygenase activity [GO:0050313]; glutathione metabolic process [GO:0006749]; hydrogen sulfide metabolic process [GO:0070813]; sulfide oxidation, using sulfide:quinone oxidoreductase [GO:0070…	254		0.201897			-0.0917245
O95573	ACSL3 ACS3 FACL3 LACS3	ACSL3_HUMAN	Long-chain-fatty-acid--CoA ligase 3 (EC 6.2.1.3) (Arachidonate--CoA ligase) (EC 6.2.1.15) (Long-chain acyl-CoA synthetase 3) (LACS 3)	endoplasmic reticulum [GO:0005783]; endoplasmic reticulum membrane [GO:0005789]; Golgi apparatus [GO:0005794]; integral component of membrane [GO:0016021]; lipid droplet [GO:0005811]; membrane [GO:0016020]; mitochondrial outer membrane [GO:0005741]; perinuclear region of cytoplasm [GO:0048471]; peroxisomal membrane [GO:0005778]; acyl-CoA ligase activity [GO:0003996]; arachidonate-CoA ligase activ…	720		0.636478			-0.048974
O95716	RAB3D GOV RAB16	RAB3D_HUMAN	Ras-related protein Rab-3D	azurophil granule membrane [GO:0035577]; cytoplasmic microtubule [GO:0005881]; cytoplasmic vesicle [GO:0031410]; endomembrane system [GO:0012505]; endosome [GO:0005768]; extracellular exosome [GO:0070062]; plasma membrane [GO:0005886]; secretory vesicle [GO:0099503]; synaptic vesicle [GO:0008021]; vesicle [GO:0031982]; zymogen granule [GO:0042588]; GTP binding [GO:0005525]; GTP-dependent protein …	219		0.868161	0.413185		0.0157857	-0.513197
O95747	OXSR1 KIAA1101 OSR1	OXSR1_HUMAN	Serine/threonine-protein kinase OSR1 (EC 2.7.11.1) (Oxidative stress-responsive 1 protein)	cytoplasm [GO:0005737]; cytosol [GO:0005829]; extracellular exosome [GO:0070062]; ATP binding [GO:0005524]; identical protein binding [GO:0042802]; magnesium ion binding [GO:0000287]; protein kinase binding [GO:0019901]; protein serine/threonine kinase activity [GO:0004674]; activation of protein kinase activity [GO:0032147]; cellular hypotonic response [GO:0071476]; cellular response to chemokin…	527		0.0100043	0.690975		-0.268172	0.255819
O95757	HSPA4L APG1 OSP94	HS74L_HUMAN	Heat shock 70 kDa protein 4L (Heat shock 70-related protein APG-1) (Osmotic stress protein 94)	cytoplasm [GO:0005737]; cytosol [GO:0005829]; nucleus [GO:0005634]; ATP binding [GO:0005524]; protein folding [GO:0006457]; response to unfolded protein [GO:0006986]	839		0.463583			-0.102352
O95758	PTBP3 ROD1	PTBP3_HUMAN	Polypyrimidine tract-binding protein 3 (Regulator of differentiation 1) (Rod1)	nucleus [GO:0005634]; mRNA binding [GO:0003729]; RNA binding [GO:0003723]; anatomical structure morphogenesis [GO:0009653]; erythrocyte maturation [GO:0043249]; mRNA processing [GO:0006397]; negative regulation of mRNA splicing, via spliceosome [GO:0048025]; negative regulation of RNA splicing [GO:0033119]; regulation of cell differentiation [GO:0045595]; regulation of RNA splicing [GO:0043484]; …	552		0.150913			-0.413544
O95782	AP2A1 ADTAA CLAPA1	AP2A1_HUMAN	AP-2 complex subunit alpha-1 (100 kDa coated vesicle protein A) (Adaptor protein complex AP-2 subunit alpha-1) (Adaptor-related protein complex 2 subunit alpha-1) (Alpha-adaptin A) (Alpha1-adaptin) (Clathrin assembly protein complex 2 alpha-A large chain)	AP-2 adaptor complex [GO:0030122]; apical plasma membrane [GO:0016324]; basolateral plasma membrane [GO:0016323]; clathrin coat of trans-Golgi network vesicle [GO:0030130]; clathrin-coated endocytic vesicle [GO:0045334]; clathrin-coated endocytic vesicle membrane [GO:0030669]; cytosol [GO:0005829]; endocytic vesicle membrane [GO:0030666]; endolysosome membrane [GO:0036020]; filopodium tip [GO:003…	977		0.858304			-0.018858
O95817	BAG3 BIS	BAG3_HUMAN	BAG family molecular chaperone regulator 3 (BAG-3) (Bcl-2-associated athanogene 3) (Bcl-2-binding protein Bis) (Docking protein CAIR-1)	aggresome [GO:0016235]; cell [GO:0005623]; chaperone complex [GO:0101031]; cytoplasm [GO:0005737]; cytosol [GO:0005829]; neuron projection [GO:0043005]; nucleus [GO:0005634]; plasma membrane [GO:0005886]; stress fiber [GO:0001725]; Z disc [GO:0030018]; adenyl-nucleotide exchange factor activity [GO:0000774]; cadherin binding [GO:0045296]; chaperone binding [GO:0051087]; dynein intermediate chain …	575		0.0305995	NA	-0.0796027	-0.191543	NA
O95831	AIFM1 AIF PDCD8	AIFM1_HUMAN	Apoptosis-inducing factor 1, mitochondrial (EC 1.6.99.-) (Programmed cell death protein 8)	cytosol [GO:0005829]; mitochondrial inner membrane [GO:0005743]; mitochondrial intermembrane space [GO:0005758]; mitochondrion [GO:0005739]; nucleus [GO:0005634]; perinuclear region of cytoplasm [GO:0048471]; DNA binding [GO:0003677]; FAD binding [GO:0071949]; NAD(P)H oxidase (H(2)O(2)-forming activity [GO:0016174]; oxidoreductase activity, acting on NAD(P)H [GO:0016651]; protein dimerization act…	613		NA			0.571719
O95833	CLIC3	CLIC3_HUMAN	Chloride intracellular channel protein 3	chloride channel complex [GO:0034707]; cytoplasm [GO:0005737]; extracellular exosome [GO:0070062]; nuclear body [GO:0016604]; nucleus [GO:0005634]; chloride channel activity [GO:0005254]; voltage-gated ion channel activity [GO:0005244]; chloride transport [GO:0006821]; regulation of ion transmembrane transport [GO:0034765]; signal transduction [GO:0007165]	236		0.00288268	NA		-0.295568	NA
O95834	EML2 EMAP2 EMAPL2	EMAL2_HUMAN	Echinoderm microtubule-associated protein-like 2 (EMAP-2) (HuEMAP-2)	cytoplasm [GO:0005737]; microtubule [GO:0005874]; microtubule associated complex [GO:0005875]; spindle [GO:0005819]; microtubule binding [GO:0008017]; protein C-terminus binding [GO:0008022]; signaling receptor binding [GO:0005102]; tubulin binding [GO:0015631]; microtubule cytoskeleton organization [GO:0000226]; negative regulation of microtubule polymerization [GO:0031115]; regulation of microt…	649		0.844917			-0.0212366
O95865	DDAH2 DDAH G6A NG30	DDAH2_HUMAN	N(G),N(G)-dimethylarginine dimethylaminohydrolase 2 (DDAH-2) (Dimethylarginine dimethylaminohydrolase 2) (EC 3.5.3.18) (DDAHII) (Dimethylargininase-2) (Protein G6a) (S-phase protein)	centriolar satellite [GO:0034451]; cytosol [GO:0005829]; extracellular exosome [GO:0070062]; mitochondrion [GO:0005739]; amino acid binding [GO:0016597]; catalytic activity [GO:0003824]; dimethylargininase activity [GO:0016403]; hydrolase activity, acting on carbon-nitrogen (but not peptide) bonds, in linear amidines [GO:0016813]; arginine catabolic process [GO:0006527]; arginine metabolic proces…	285		0.00551572	0.343209		-0.321427	-0.285333
O95867	LY6G6C C6orf24 G6C NG24 UNQ1947/PRO4430	LY66C_HUMAN	Lymphocyte antigen 6 complex locus protein G6c	anchored component of membrane [GO:0031225]; external side of plasma membrane [GO:0009897]; extracellular region [GO:0005576]; plasma membrane [GO:0005886]; protein-containing complex [GO:0032991]; identical protein binding [GO:0042802]; response to bacterium [GO:0009617]	125		0.11832	NA		-0.218012	NA
O95881	TXNDC12 TLP19 UNQ713/PRO1376	TXD12_HUMAN	Thioredoxin domain-containing protein 12 (EC 1.8.4.2) (Endoplasmic reticulum resident protein 18) (ER protein 18) (ERp18) (Endoplasmic reticulum resident protein 19) (ER protein 19) (ERp19) (Thioredoxin-like protein p19) (hTLP19)	cell [GO:0005623]; endoplasmic reticulum [GO:0005783]; endoplasmic reticulum lumen [GO:0005788]; peptide disulfide oxidoreductase activity [GO:0015037]; protein-disulfide reductase (glutathione) activity [GO:0019153]; cell redox homeostasis [GO:0045454]; negative regulation of cell death [GO:0060548]; negative regulation of endoplasmic reticulum stress-induced intrinsic apoptotic signaling pathwa…	172		0.7261			-0.044008
O95968	SCGB1D1 LIPHA LPNA	SG1D1_HUMAN	Secretoglobin family 1D member 1 (Lipophilin-A)	extracellular space [GO:0005615]	90		NA			-0.329452
O95969	SCGB1D2 LIPHB LPNB	SG1D2_HUMAN	Secretoglobin family 1D member 2 (Lipophilin-B)	extracellular space [GO:0005615]	90		NA	NA		NA	NA
O95994	AGR2 AG2 UNQ515/PRO1030	AGR2_HUMAN	Anterior gradient protein 2 homolog (AG-2) (hAG-2) (HPC8) (Secreted cement gland protein XAG-2 homolog)	endoplasmic reticulum [GO:0005783]; extracellular space [GO:0005615]; dystroglycan binding [GO:0002162]; epidermal growth factor receptor binding [GO:0005154]; identical protein binding [GO:0042802]; digestive tract morphogenesis [GO:0048546]; lung goblet cell differentiation [GO:0060480]; mucus secretion [GO:0070254]; negative regulation of cell death [GO:0060548]; positive regulation of cell-su…	175		0.030868	NA		0.548215	NA
O96000	NDUFB10	NDUBA_HUMAN	NADH dehydrogenase [ubiquinone] 1 beta subcomplex subunit 10 (Complex I-PDSW) (CI-PDSW) (NADH-ubiquinone oxidoreductase PDSW subunit)	mitochondrial inner membrane [GO:0005743]; mitochondrial respiratory chain complex I [GO:0005747]; NADH dehydrogenase (ubiquinone) activity [GO:0008137]; mitochondrial electron transport, NADH to ubiquinone [GO:0006120]; mitochondrial respiratory chain complex I assembly [GO:0032981]	172		0.215993			-0.206545
O96005	CLPTM1	CLPT1_HUMAN	Cleft lip and palate transmembrane protein 1	external side of plasma membrane [GO:0009897]; integral component of plasma membrane [GO:0005887]; membrane [GO:0016020]; cell differentiation [GO:0030154]; multicellular organism development [GO:0007275]; regulation of T cell differentiation in thymus [GO:0033081]	669		0.848277			-0.0380616
O96008	TOMM40 C19orf1 PEREC1 TOM40	TOM40_HUMAN	Mitochondrial import receptor subunit TOM40 homolog (Protein Haymaker) (Translocase of outer membrane 40 kDa subunit homolog) (p38.5)	cytosol [GO:0005829]; integral component of membrane [GO:0016021]; integral component of mitochondrial outer membrane [GO:0031307]; mitochondrial inner membrane [GO:0005743]; mitochondrial outer membrane [GO:0005741]; mitochondrial outer membrane translocase complex [GO:0005742]; mitochondrion [GO:0005739]; pore complex [GO:0046930]; porin activity [GO:0015288]; protein transmembrane transporter …	361		0.254245	NA		-0.334347	NA
P00167	CYB5A CYB5	CYB5_HUMAN	Cytochrome b5 (Microsomal cytochrome b5 type A) (MCB5)	cytosol [GO:0005829]; endoplasmic reticulum membrane [GO:0005789]; integral component of membrane [GO:0016021]; intracellular membrane-bounded organelle [GO:0043231]; membrane [GO:0016020]; mitochondrial outer membrane [GO:0005741]; cytochrome-c oxidase activity [GO:0004129]; enzyme binding [GO:0019899]; heme binding [GO:0020037]; metal ion binding [GO:0046872]; L-ascorbic acid metabolic process …	134		0.244869	NA		-0.162416	0.708956
P00338	LDHA PIG19	LDHA_HUMAN	L-lactate dehydrogenase A chain (LDH-A) (EC 1.1.1.27) (Cell proliferation-inducing gene 19 protein) (LDH muscle subunit) (LDH-M) (Renal carcinoma antigen NY-REN-59)	cytosol [GO:0005829]; extracellular exosome [GO:0070062]; membrane [GO:0016020]; nucleus [GO:0005634]; cadherin binding [GO:0045296]; identical protein binding [GO:0042802]; kinase binding [GO:0019900]; L-lactate dehydrogenase activity [GO:0004459]; NAD binding [GO:0051287]; glycolytic process [GO:0006096]; lactate metabolic process [GO:0006089]; NAD metabolic process [GO:0019674]; positive regul…	332	0.00264765	0.997664	0.380296	0.288428	-0.000368374	0.270944
P00352	ALDH1A1 ALDC ALDH1 PUMB1	AL1A1_HUMAN	Retinal dehydrogenase 1 (RALDH 1) (RalDH1) (EC 1.2.1.-) (EC 1.2.1.36) (ALDH-E1) (ALHDII) (Aldehyde dehydrogenase family 1 member A1) (Aldehyde dehydrogenase, cytosolic)	cytoplasm [GO:0005737]; cytosol [GO:0005829]; extracellular exosome [GO:0070062]; aldehyde dehydrogenase (NAD+) activity [GO:0004029]; androgen binding [GO:0005497]; benzaldehyde dehydrogenase (NAD+) activity [GO:0018479]; GTPase activator activity [GO:0005096]; NAD binding [GO:0051287]; retinal dehydrogenase activity [GO:0001758]; cellular aldehyde metabolic process [GO:0006081]; ethanol oxidati…	501	0.572087	0.370107	0.00164022	0.051127	-0.121819	0.986593
P00367	GLUD1 GLUD	DHE3_HUMAN	Glutamate dehydrogenase 1, mitochondrial (GDH 1) (EC 1.4.1.3)	cytoplasm [GO:0005737]; mitochondrial matrix [GO:0005759]; mitochondrion [GO:0005739]; ADP binding [GO:0043531]; ATP binding [GO:0005524]; glutamate dehydrogenase (NAD+) activity [GO:0004352]; glutamate dehydrogenase [NAD(P)+] activity [GO:0004353]; GTP binding [GO:0005525]; identical protein binding [GO:0042802]; leucine binding [GO:0070728]; NAD+ binding [GO:0070403]; cellular amino acid biosyn…	558		0.959824	NA		0.0042746	1.65732
P00387	CYB5R3 DIA1	NB5R3_HUMAN	NADH-cytochrome b5 reductase 3 (B5R) (Cytochrome b5 reductase) (EC 1.6.2.2) (Diaphorase-1) [Cleaved into: NADH-cytochrome b5 reductase 3 membrane-bound form; NADH-cytochrome b5 reductase 3 soluble form]	azurophil granule lumen [GO:0035578]; cytoplasm [GO:0005737]; endoplasmic reticulum [GO:0005783]; endoplasmic reticulum membrane [GO:0005789]; extracellular region [GO:0005576]; hemoglobin complex [GO:0005833]; lipid droplet [GO:0005811]; membrane [GO:0016020]; mitochondrial outer membrane [GO:0005741]; mitochondrion [GO:0005739]; ADP binding [GO:0043531]; AMP binding [GO:0016208]; cytochrome-b5 …	301		0.0860021	NA		-0.180773	NA
P00390	GSR GLUR GRD1	GSHR_HUMAN	Glutathione reductase, mitochondrial (GR) (GRase) (EC 1.8.1.7)	cell [GO:0005623]; cytosol [GO:0005829]; external side of plasma membrane [GO:0009897]; extracellular exosome [GO:0070062]; mitochondrial matrix [GO:0005759]; mitochondrion [GO:0005739]; electron transfer activity [GO:0009055]; flavin adenine dinucleotide binding [GO:0050660]; glutathione-disulfide reductase activity [GO:0004362]; NADP binding [GO:0050661]; cell redox homeostasis [GO:0045454]; ce…	522	0.16491	0.745728	0.0231291	0.0418838	-0.0418165	0.788858
P00395	MT-CO1 COI COXI MTCO1	COX1_HUMAN	Cytochrome c oxidase subunit 1 (EC 7.1.1.9) (Cytochrome c oxidase polypeptide I)	integral component of membrane [GO:0016021]; mitochondrial inner membrane [GO:0005743]; mitochondrial respiratory chain complex III [GO:0005750]; mitochondrial respiratory chain complex IV [GO:0005751]; respiratory chain complex IV [GO:0045277]; cytochrome-c oxidase activity [GO:0004129]; heme binding [GO:0020037]; metal ion binding [GO:0046872]; aerobic respiration [GO:0009060]; aging [GO:000756…	513		0.919817			0.0241497
P00403	MT-CO2 COII COX2 COXII MTCO2	COX2_HUMAN	Cytochrome c oxidase subunit 2 (EC 7.1.1.9) (Cytochrome c oxidase polypeptide II)	integral component of membrane [GO:0016021]; membrane [GO:0016020]; mitochondrial inner membrane [GO:0005743]; mitochondrion [GO:0005739]; respiratory chain complex IV [GO:0045277]; copper ion binding [GO:0005507]; cytochrome-c oxidase activity [GO:0004129]; ATP synthesis coupled electron transport [GO:0042773]; lactation [GO:0007595]; mitochondrial electron transport, cytochrome c to oxygen [GO:…	227		0.165553	NA		-0.149495	-0.665951
P00450	CP	CERU_HUMAN	Ceruloplasmin (EC 1.16.3.1) (Ferroxidase)	blood microparticle [GO:0072562]; cell [GO:0005623]; endoplasmic reticulum lumen [GO:0005788]; extracellular exosome [GO:0070062]; extracellular region [GO:0005576]; extracellular space [GO:0005615]; lysosomal membrane [GO:0005765]; plasma membrane [GO:0005886]; chaperone binding [GO:0051087]; copper ion binding [GO:0005507]; ferroxidase activity [GO:0004322]; cellular iron ion homeostasis [GO:00…	1065	0.00048121	0.337031	0.000147592	-0.0242717	0.130665	2.6697
P00491	PNP NP	PNPH_HUMAN	Purine nucleoside phosphorylase (PNP) (EC 2.4.2.1) (Inosine phosphorylase) (Inosine-guanosine phosphorylase)	cytoplasm [GO:0005737]; cytoskeleton [GO:0005856]; cytosol [GO:0005829]; extracellular exosome [GO:0070062]; extracellular region [GO:0005576]; ficolin-1-rich granule lumen [GO:1904813]; nucleus [GO:0005634]; secretory granule lumen [GO:0034774]; drug binding [GO:0008144]; identical protein binding [GO:0042802]; nucleoside binding [GO:0001882]; phosphate ion binding [GO:0042301]; purine nucleobas…	289	0.575918	0.174596	0.21094	0.103054	-0.108499	0.473012
P00492	HPRT1 HPRT	HPRT_HUMAN	Hypoxanthine-guanine phosphoribosyltransferase (HGPRT) (HGPRTase) (EC 2.4.2.8)	cytoplasm [GO:0005737]; cytosol [GO:0005829]; extracellular exosome [GO:0070062]; guanine phosphoribosyltransferase activity [GO:0052657]; hypoxanthine phosphoribosyltransferase activity [GO:0004422]; identical protein binding [GO:0042802]; magnesium ion binding [GO:0000287]; nucleotide binding [GO:0000166]; adenine salvage [GO:0006168]; central nervous system neuron development [GO:0021954]; cer…	218	0.0808506	0.727104	0.0873508	0.239727	-0.0374118	0.671847
P00505	GOT2	AATM_HUMAN	Aspartate aminotransferase, mitochondrial (mAspAT) (EC 2.6.1.1) (EC 2.6.1.7) (Fatty acid-binding protein) (FABP-1) (Glutamate oxaloacetate transaminase 2) (Kynurenine aminotransferase 4) (Kynurenine aminotransferase IV) (Kynurenine--oxoglutarate transamin	cell surface [GO:0009986]; extracellular exosome [GO:0070062]; mitochondrial inner membrane [GO:0005743]; mitochondrial matrix [GO:0005759]; mitochondrion [GO:0005739]; perikaryon [GO:0043204]; plasma membrane [GO:0005886]; protein-containing complex [GO:0032991]; T-tubule [GO:0030315]; amino acid binding [GO:0016597]; enzyme binding [GO:0019899]; identical protein binding [GO:0042802]; kynurenin…	430		0.516171	NA		-0.0688072	NA
P00558	PGK1 PGKA MIG10 OK/SW-cl.110	PGK1_HUMAN	Phosphoglycerate kinase 1 (EC 2.7.2.3) (Cell migration-inducing gene 10 protein) (Primer recognition protein 2) (PRP 2)	cytosol [GO:0005829]; extracellular exosome [GO:0070062]; extracellular space [GO:0005615]; membrane [GO:0016020]; membrane raft [GO:0045121]; ADP binding [GO:0043531]; ATP binding [GO:0005524]; phosphoglycerate kinase activity [GO:0004618]; protein-disulfide reductase activity [GO:0047134]; canonical glycolysis [GO:0061621]; cellular response to hypoxia [GO:0071456]; epithelial cell differentiat…	417	0.052819	0.248599	0.162693	0.356253	-0.102877	0.520385
P00734	F2	THRB_HUMAN	Prothrombin (EC 3.4.21.5) (Coagulation factor II) [Cleaved into: Activation peptide fragment 1; Activation peptide fragment 2; Thrombin light chain; Thrombin heavy chain]	blood microparticle [GO:0072562]; cell [GO:0005623]; endoplasmic reticulum lumen [GO:0005788]; extracellular exosome [GO:0070062]; extracellular region [GO:0005576]; extracellular space [GO:0005615]; Golgi lumen [GO:0005796]; plasma membrane [GO:0005886]; calcium ion binding [GO:0005509]; enzyme activator activity [GO:0008047]; growth factor activity [GO:0008083]; heparin binding [GO:0008201]; li…	622	0.0135969	0.802677	0.0137547	-0.0259658	-0.0337802	1.59667
P00738	HP	HPT_HUMAN	Haptoglobin (Zonulin) [Cleaved into: Haptoglobin alpha chain; Haptoglobin beta chain]	blood microparticle [GO:0072562]; endocytic vesicle lumen [GO:0071682]; extracellular exosome [GO:0070062]; extracellular region [GO:0005576]; extracellular space [GO:0005615]; haptoglobin-hemoglobin complex [GO:0031838]; specific granule lumen [GO:0035580]; tertiary granule lumen [GO:1904724]; antioxidant activity [GO:0016209]; hemoglobin binding [GO:0030492]; serine-type endopeptidase activity …	406	0.757199	0.554918		0.132513	0.0976728
P00739	HPR	HPTR_HUMAN	Haptoglobin-related protein	blood microparticle [GO:0072562]; extracellular exosome [GO:0070062]; extracellular region [GO:0005576]; extracellular space [GO:0005615]; spherical high-density lipoprotein particle [GO:0034366]; hemoglobin binding [GO:0030492]; serine-type endopeptidase activity [GO:0004252]; acute inflammatory response [GO:0002526]; positive regulation of cell death [GO:0010942]; receptor-mediated endocytosis …	348	0.810143	NA		-0.0911307	0.0210073
P00747	PLG	PLMN_HUMAN	Plasminogen (EC 3.4.21.7) [Cleaved into: Plasmin heavy chain A; Activation peptide; Angiostatin; Plasmin heavy chain A, short form; Plasmin light chain B]	blood microparticle [GO:0072562]; cell [GO:0005623]; cell surface [GO:0009986]; collagen-containing extracellular matrix [GO:0062023]; extracellular exosome [GO:0070062]; extracellular region [GO:0005576]; extracellular space [GO:0005615]; extrinsic component of external side of plasma membrane [GO:0031232]; glutamatergic synapse [GO:0098978]; intracellular membrane-bounded organelle [GO:0043231]…	810	0.00670189	0.362091	0.204323	-0.0465061	0.163611	0.36611
P00748	F12	FA12_HUMAN	Coagulation factor XII (EC 3.4.21.38) (Hageman factor) (HAF) [Cleaved into: Coagulation factor XIIa heavy chain; Beta-factor XIIa part 1; Coagulation factor XIIa light chain (Beta-factor XIIa part 2)]	collagen-containing extracellular matrix [GO:0062023]; extracellular exosome [GO:0070062]; extracellular region [GO:0005576]; extracellular space [GO:0005615]; plasma membrane [GO:0005886]; rough endoplasmic reticulum [GO:0005791]; calcium ion binding [GO:0005509]; misfolded protein binding [GO:0051787]; serine-type endopeptidase activity [GO:0004252]; blood coagulation, intrinsic pathway [GO:000…	615	0.288522	NA	0.0623484	-0.016595	NA	0.491555
P00846	MT-ATP6 ATP6 ATPASE6 MTATP6	ATP6_HUMAN	ATP synthase subunit a (F-ATPase protein 6)	integral component of membrane [GO:0016021]; mitochondrial inner membrane [GO:0005743]; mitochondrial proton-transporting ATP synthase complex [GO:0005753]; proton-transporting ATP synthase complex [GO:0045259]; proton-transporting ATP synthase complex, coupling factor F(o) [GO:0045263]; proton transmembrane transporter activity [GO:0015078]; aging [GO:0007568]; ATP biosynthetic process [GO:00067…	226		0.201096			-0.178164
P00915	CA1	CAH1_HUMAN	Carbonic anhydrase 1 (EC 4.2.1.1) (Carbonate dehydratase I) (Carbonic anhydrase B) (CAB) (Carbonic anhydrase I) (CA-I)	cytosol [GO:0005829]; extracellular exosome [GO:0070062]; arylesterase activity [GO:0004064]; carbonate dehydratase activity [GO:0004089]; hydro-lyase activity [GO:0016836]; zinc ion binding [GO:0008270]; bicarbonate transport [GO:0015701]; interleukin-12-mediated signaling pathway [GO:0035722]; one-carbon metabolic process [GO:0006730]	261	0.400754	NA		-0.137373	-0.325426
P00918	CA2	CAH2_HUMAN	Carbonic anhydrase 2 (EC 4.2.1.1) (Carbonate dehydratase II) (Carbonic anhydrase C) (CAC) (Carbonic anhydrase II) (CA-II)	apical part of cell [GO:0045177]; axon [GO:0030424]; basolateral plasma membrane [GO:0016323]; cell [GO:0005623]; cytoplasm [GO:0005737]; cytosol [GO:0005829]; extracellular exosome [GO:0070062]; microvillus [GO:0005902]; myelin sheath [GO:0043209]; plasma membrane [GO:0005886]; arylesterase activity [GO:0004064]; carbonate dehydratase activity [GO:0004089]; zinc ion binding [GO:0008270]; angiote…	260	0.372641	0.347713	0.0256771	-0.15794	-0.279498	0.687458
P00966	ASS1 ASS	ASSY_HUMAN	Argininosuccinate synthase (EC 6.3.4.5) (Citrulline--aspartate ligase)	cell body fiber [GO:0070852]; cytoplasm [GO:0005737]; cytosol [GO:0005829]; endoplasmic reticulum [GO:0005783]; extracellular exosome [GO:0070062]; lysosome [GO:0005764]; mitochondrial outer membrane [GO:0005741]; nucleus [GO:0005634]; perikaryon [GO:0043204]; amino acid binding [GO:0016597]; argininosuccinate synthase activity [GO:0004055]; ATP binding [GO:0005524]; identical protein binding [GO…	412		0.666492	0.0091009		0.121064	0.744762
P01008	SERPINC1 AT3 PRO0309	ANT3_HUMAN	Antithrombin-III (ATIII) (Serpin C1)	blood microparticle [GO:0072562]; collagen-containing extracellular matrix [GO:0062023]; endoplasmic reticulum lumen [GO:0005788]; extracellular exosome [GO:0070062]; extracellular region [GO:0005576]; extracellular space [GO:0005615]; plasma membrane [GO:0005886]; heparin binding [GO:0008201]; identical protein binding [GO:0042802]; protease binding [GO:0002020]; serine-type endopeptidase inhibi…	464	0.0676331	0.324341	8.81e-05	-0.0236938	0.136221	2.04916
P01009	SERPINA1 AAT PI PRO0684 PRO2209	A1AT_HUMAN	Alpha-1-antitrypsin (Alpha-1 protease inhibitor) (Alpha-1-antiproteinase) (Serpin A1) [Cleaved into: Short peptide from AAT (SPAAT)]	collagen-containing extracellular matrix [GO:0062023]; COPII-coated ER to Golgi transport vesicle [GO:0030134]; endoplasmic reticulum [GO:0005783]; endoplasmic reticulum lumen [GO:0005788]; endoplasmic reticulum-Golgi intermediate compartment membrane [GO:0033116]; extracellular exosome [GO:0070062]; extracellular region [GO:0005576]; extracellular space [GO:0005615]; ficolin-1-rich granule lumen…	418	0.641227	0.0458015	0.000441938	0.0703049	0.298741	1.86935
P01011	SERPINA3 AACT GIG24 GIG25	AACT_HUMAN	Alpha-1-antichymotrypsin (ACT) (Cell growth-inhibiting gene 24/25 protein) (Serpin A3) [Cleaved into: Alpha-1-antichymotrypsin His-Pro-less]	azurophil granule lumen [GO:0035578]; blood microparticle [GO:0072562]; collagen-containing extracellular matrix [GO:0062023]; extracellular exosome [GO:0070062]; extracellular region [GO:0005576]; extracellular space [GO:0005615]; nucleus [GO:0005634]; platelet alpha granule lumen [GO:0031093]; secretory granule lumen [GO:0034774]; DNA binding [GO:0003677]; serine-type endopeptidase inhibitor ac…	423	0.457923	0.00204739		-0.00981581	0.727485
P01019	AGT SERPINA8	ANGT_HUMAN	Angiotensinogen (Serpin A8) [Cleaved into: Angiotensin-1 (Angiotensin 1-10) (Angiotensin I) (Ang I); Angiotensin-2 (Angiotensin 1-8) (Angiotensin II) (Ang II); Angiotensin-3 (Angiotensin 2-8) (Angiotensin III) (Ang III) (Des-Asp[1]-angiotensin II); Angiot	blood microparticle [GO:0072562]; cell [GO:0005623]; collagen-containing extracellular matrix [GO:0062023]; cytosol [GO:0005829]; extracellular exosome [GO:0070062]; extracellular region [GO:0005576]; extracellular space [GO:0005615]; growth factor activity [GO:0008083]; hormone activity [GO:0005179]; receptor ligand activity [GO:0048018]; serine-type endopeptidase inhibitor activity [GO:0004867]…	485	0.109502	0.212608	0.000664326	-0.0232553	0.220687	1.53131
P01023	A2M CPAMD5 FWP007	A2MG_HUMAN	Alpha-2-macroglobulin (Alpha-2-M) (C3 and PZP-like alpha-2-macroglobulin domain-containing protein 5)	blood microparticle [GO:0072562]; collagen-containing extracellular matrix [GO:0062023]; cytosol [GO:0005829]; extracellular exosome [GO:0070062]; extracellular region [GO:0005576]; extracellular space [GO:0005615]; platelet alpha granule lumen [GO:0031093]; calcium-dependent protein binding [GO:0048306]; endopeptidase inhibitor activity [GO:0004866]; enzyme binding [GO:0019899]; growth factor bi…	1474	0.955942	0.0843201	0.117766	-0.0168094	0.289393	0.70312
P01024	C3 CPAMD1	CO3_HUMAN	Complement C3 (C3 and PZP-like alpha-2-macroglobulin domain-containing protein 1) [Cleaved into: Complement C3 beta chain; C3-beta-c (C3bc); Complement C3 alpha chain; C3a anaphylatoxin; Acylation stimulating protein (ASP) (C3adesArg); Complement C3b alph	azurophil granule lumen [GO:0035578]; blood microparticle [GO:0072562]; cell surface [GO:0009986]; endoplasmic reticulum lumen [GO:0005788]; extracellular exosome [GO:0070062]; extracellular region [GO:0005576]; extracellular space [GO:0005615]; plasma membrane [GO:0005886]; protein-containing complex [GO:0032991]; secretory granule lumen [GO:0034774]; C5L2 anaphylatoxin chemotactic receptor bind…	1663	0.194409	0.129775	0.00155877	-0.0534026	0.228435	1.6256
P01034	CST3	CYTC_HUMAN	Cystatin-C (Cystatin-3) (Gamma-trace) (Neuroendocrine basic polypeptide) (Post-gamma-globulin)	axon [GO:0030424]; basement membrane [GO:0005604]; contractile fiber [GO:0043292]; endoplasmic reticulum [GO:0005783]; endoplasmic reticulum lumen [GO:0005788]; extracellular exosome [GO:0070062]; extracellular region [GO:0005576]; extracellular space [GO:0005615]; ficolin-1-rich granule lumen [GO:1904813]; Golgi apparatus [GO:0005794]; lysosome [GO:0005764]; multivesicular body [GO:0005771]; neu…	146	0.000472793	0.00486741	0.182366	0.115523	0.948911	0.527968
P01036	CST4	CYTS_HUMAN	Cystatin-S (Cystatin-4) (Cystatin-SA-III) (Salivary acidic protein 1)	extracellular exosome [GO:0070062]; extracellular space [GO:0005615]; cysteine-type endopeptidase inhibitor activity [GO:0004869]; detection of chemical stimulus involved in sensory perception of bitter taste [GO:0001580]; negative regulation of proteolysis [GO:0045861]; retina homeostasis [GO:0001895]	141		0.0128626	0.457208		0.696843	-0.49152
P01037	CST1	CYTN_HUMAN	Cystatin-SN (Cystain-SA-I) (Cystatin-1) (Salivary cystatin-SA-1)	extracellular space [GO:0005615]; cysteine-type endopeptidase inhibitor activity [GO:0004869]; detection of chemical stimulus involved in sensory perception of bitter taste [GO:0001580]	141		0.00587301	NA		0.65704	0.901943
P01040	CSTA STF1 STFA	CYTA_HUMAN	Cystatin-A (Cystatin-AS) (Stefin-A) [Cleaved into: Cystatin-A, N-terminally processed]	cornified envelope [GO:0001533]; cytoplasm [GO:0005737]; cytosol [GO:0005829]; extracellular space [GO:0005615]; nucleoplasm [GO:0005654]; cysteine-type endopeptidase inhibitor activity [GO:0004869]; protease binding [GO:0002020]; cell-cell adhesion [GO:0098609]; cornification [GO:0070268]; keratinocyte differentiation [GO:0030216]; negative regulation of peptidase activity [GO:0010466]; negative…	98		0.660279	0.00715021		-0.0953249	-2.09439
P01042	KNG1 BDK KNG	KNG1_HUMAN	Kininogen-1 (Alpha-2-thiol proteinase inhibitor) (Fitzgerald factor) (High molecular weight kininogen) (HMWK) (Williams-Fitzgerald-Flaujeac factor) [Cleaved into: Kininogen-1 heavy chain; T-kinin (Ile-Ser-Bradykinin); Bradykinin (Kallidin I); Lysyl-bradyk	blood microparticle [GO:0072562]; cell [GO:0005623]; collagen-containing extracellular matrix [GO:0062023]; endoplasmic reticulum lumen [GO:0005788]; extracellular exosome [GO:0070062]; extracellular region [GO:0005576]; extracellular space [GO:0005615]; plasma membrane [GO:0005886]; platelet alpha granule lumen [GO:0031093]; cysteine-type endopeptidase inhibitor activity [GO:0004869]; endopeptid…	644	0.338393	0.113988	0.266833	-0.0194511	0.23338	-0.200977
P01112	HRAS HRAS1	RASH_HUMAN	GTPase HRas (H-Ras-1) (Ha-Ras) (Transforming protein p21) (c-H-ras) (p21ras) [Cleaved into: GTPase HRas, N-terminally processed]	cytoplasm [GO:0005737]; cytosol [GO:0005829]; glutamatergic synapse [GO:0098978]; Golgi apparatus [GO:0005794]; Golgi membrane [GO:0000139]; nucleoplasm [GO:0005654]; perinuclear region of cytoplasm [GO:0048471]; plasma membrane [GO:0005886]; GDP binding [GO:0019003]; GTP binding [GO:0005525]; GTPase activity [GO:0003924]; protein C-terminus binding [GO:0008022]; protein-containing complex bindin…	189		0.782013			0.0212629
P01591	JCHAIN IGCJ IGJ	IGJ_HUMAN	Immunoglobulin J chain (Joining chain of multimeric IgA and IgM)	blood microparticle [GO:0072562]; dimeric IgA immunoglobulin complex [GO:0071750]; extracellular exosome [GO:0070062]; extracellular region [GO:0005576]; extracellular space [GO:0005615]; monomeric IgA immunoglobulin complex [GO:0071748]; pentameric IgM immunoglobulin complex [GO:0071756]; secretory dimeric IgA immunoglobulin complex [GO:0071752]; secretory IgA immunoglobulin complex [GO:0071751]…	159	0.208183	0.164539	0.563312	0.173308	0.171965	-0.167615
P01599	IGKV1-17	KV117_HUMAN	Immunoglobulin kappa variable 1-17 (Ig kappa chain V-I region Gal) (Ig kappa chain V-I region WEA)	blood microparticle [GO:0072562]; extracellular exosome [GO:0070062]; extracellular region [GO:0005576]; extracellular space [GO:0005615]; immunoglobulin complex [GO:0019814]; plasma membrane [GO:0005886]; antigen binding [GO:0003823]; complement activation [GO:0006956]; complement activation, classical pathway [GO:0006958]; Fc-epsilon receptor signaling pathway [GO:0038095]; Fc-gamma receptor si…	117		NA	NA		-2.53998	-0.674656
P01602	IGKV1-5	KV105_HUMAN	Immunoglobulin kappa variable 1-5 (Ig kappa chain V-I region CAR) (Ig kappa chain V-I region EU) (Ig kappa chain V-I region HK102) (Ig kappa chain V-I region Kue)	blood microparticle [GO:0072562]; extracellular exosome [GO:0070062]; extracellular region [GO:0005576]; extracellular space [GO:0005615]; immunoglobulin complex [GO:0019814]; plasma membrane [GO:0005886]; antigen binding [GO:0003823]; complement activation [GO:0006956]; complement activation, classical pathway [GO:0006958]; Fc-epsilon receptor signaling pathway [GO:0038095]; Fc-gamma receptor si…	117		0.467955	0.161178		0.132706	0.378455
P01619	IGKV3-20	KV320_HUMAN	Immunoglobulin kappa variable 3-20 (Ig kappa chain V-III region B6) (Ig kappa chain V-III region GOL) (Ig kappa chain V-III region HAH) (Ig kappa chain V-III region HIC) (Ig kappa chain V-III region IARC/BL41) (Ig kappa chain V-III region NG9) (Ig kappa c	blood microparticle [GO:0072562]; extracellular exosome [GO:0070062]; extracellular region [GO:0005576]; extracellular space [GO:0005615]; monomeric IgA immunoglobulin complex [GO:0071748]; pentameric IgM immunoglobulin complex [GO:0071756]; plasma membrane [GO:0005886]; secretory IgA immunoglobulin complex [GO:0071751]; antigen binding [GO:0003823]; antibacterial humoral response [GO:0019731]; c…	116		0.942752	0.164533		-0.00938413	0.474951
P01700	IGLV1-47	LV147_HUMAN	Immunoglobulin lambda variable 1-47 (Ig lambda chain V-I region HA) (Ig lambda chain V-I region WAH)	blood microparticle [GO:0072562]; extracellular region [GO:0005576]; extracellular space [GO:0005615]; immunoglobulin complex [GO:0019814]; plasma membrane [GO:0005886]; antigen binding [GO:0003823]; complement activation [GO:0006956]; complement activation, classical pathway [GO:0006958]; Fc-epsilon receptor signaling pathway [GO:0038095]; Fc-gamma receptor signaling pathway involved in phagocyt…	117		0.474726	0.000458791		-0.0679567	1.17559
P01701	IGLV1-51	LV151_HUMAN	Immunoglobulin lambda variable 1-51 (Ig lambda chain V-I region BL2) (Ig lambda chain V-I region EPS) (Ig lambda chain V-I region NEW) (Ig lambda chain V-I region NIG-64)	extracellular exosome [GO:0070062]; extracellular region [GO:0005576]; extracellular space [GO:0005615]; immunoglobulin complex [GO:0019814]; plasma membrane [GO:0005886]; antigen binding [GO:0003823]; complement activation [GO:0006956]; complement activation, classical pathway [GO:0006958]; Fc-epsilon receptor signaling pathway [GO:0038095]; Fc-gamma receptor signaling pathway involved in phagoc…	117		0.0848586	0.0319781		0.380565	0.702103
P01703	IGLV1-40	LV140_HUMAN	Immunoglobulin lambda variable 1-40 (Ig lambda chain V-I region NEWM)	extracellular region [GO:0005576]; extracellular space [GO:0005615]; immunoglobulin complex [GO:0019814]; plasma membrane [GO:0005886]; antigen binding [GO:0003823]; complement activation [GO:0006956]; complement activation, classical pathway [GO:0006958]; Fc-epsilon receptor signaling pathway [GO:0038095]; Fc-gamma receptor signaling pathway involved in phagocytosis [GO:0038096]; immune response…	118		0.00478098	0.0285599		0.300255	1.01497
P01709	IGLV2-8	LV208_HUMAN	Immunoglobulin lambda variable 2-8 (Ig lambda chain V-II region BO) (Ig lambda chain V-II region MGC)	extracellular region [GO:0005576]; extracellular space [GO:0005615]; immunoglobulin complex [GO:0019814]; plasma membrane [GO:0005886]; antigen binding [GO:0003823]; complement activation [GO:0006956]; complement activation, classical pathway [GO:0006958]; Fc-epsilon receptor signaling pathway [GO:0038095]; Fc-gamma receptor signaling pathway involved in phagocytosis [GO:0038096]; immune response…	118		0.0560886	0.24878		0.342939	0.502747
P01714	IGLV3-19	LV319_HUMAN	Immunoglobulin lambda variable 3-19 (Ig lambda chain V-III region SH)	extracellular exosome [GO:0070062]; extracellular region [GO:0005576]; extracellular space [GO:0005615]; immunoglobulin complex [GO:0019814]; plasma membrane [GO:0005886]; antigen binding [GO:0003823]; complement activation [GO:0006956]; complement activation, classical pathway [GO:0006958]; Fc-epsilon receptor signaling pathway [GO:0038095]; Fc-gamma receptor signaling pathway involved in phagoc…	112		0.613868	0.0327645		0.0822387	0.451101
P01717	IGLV3-25	LV325_HUMAN	Immunoglobulin lambda variable 3-25 (Ig lambda chain V-IV region Hil)	blood microparticle [GO:0072562]; extracellular region [GO:0005576]; extracellular space [GO:0005615]; immunoglobulin complex [GO:0019814]; plasma membrane [GO:0005886]; antigen binding [GO:0003823]; complement activation [GO:0006956]; complement activation, classical pathway [GO:0006958]; Fc-epsilon receptor signaling pathway [GO:0038095]; Fc-gamma receptor signaling pathway involved in phagocyt…	112		0.810853			0.275303
P01721	IGLV6-57	LV657_HUMAN	Immunoglobulin lambda variable 6-57 (Ig lambda chain V-VI region AR) (Ig lambda chain V-VI region EB4) (Ig lambda chain V-VI region NIG-48) (Ig lambda chain V-VI region SUT) (Ig lambda chain V-VI region WLT)	extracellular region [GO:0005576]; extracellular space [GO:0005615]; immunoglobulin complex [GO:0019814]; plasma membrane [GO:0005886]; antigen binding [GO:0003823]; complement activation [GO:0006956]; complement activation, classical pathway [GO:0006958]; Fc-epsilon receptor signaling pathway [GO:0038095]; Fc-gamma receptor signaling pathway involved in phagocytosis [GO:0038096]; immune response…	117		0.0662329	0.0183778		-0.299012	1.41068
P01742	IGHV1-69	HV169_HUMAN	Immunoglobulin heavy variable 1-69 (Ig heavy chain V-I region EU) (Ig heavy chain V-I region SIE) (Ig heavy chain V-I region WOL)	external side of plasma membrane [GO:0009897]; extracellular region [GO:0005576]; immunoglobulin complex, circulating [GO:0042571]; plasma membrane [GO:0005886]; antigen binding [GO:0003823]; immunoglobulin receptor binding [GO:0034987]; B cell receptor signaling pathway [GO:0050853]; complement activation [GO:0006956]; complement activation, classical pathway [GO:0006958]; defense response to ba…	117		0.403536	0.38141		0.230409	0.294094
P01743	IGHV1-46	HV146_HUMAN	Immunoglobulin heavy variable 1-46 (Ig heavy chain V-I region DOT) (Ig heavy chain V-I region HG3) (Ig heavy chain V-I region Mot)	external side of plasma membrane [GO:0009897]; extracellular region [GO:0005576]; immunoglobulin complex, circulating [GO:0042571]; plasma membrane [GO:0005886]; antigen binding [GO:0003823]; immunoglobulin receptor binding [GO:0034987]; B cell receptor signaling pathway [GO:0050853]; complement activation [GO:0006956]; complement activation, classical pathway [GO:0006958]; defense response to ba…	117		NA	0.00240622		-0.274993	1.73073
P01780	IGHV3-7	HV307_HUMAN	Immunoglobulin heavy variable 3-7 (Ig heavy chain V-III region GAL) (Ig heavy chain V-III region GAR) (Ig heavy chain V-III region JON)	blood microparticle [GO:0072562]; external side of plasma membrane [GO:0009897]; extracellular exosome [GO:0070062]; extracellular region [GO:0005576]; immunoglobulin complex, circulating [GO:0042571]; plasma membrane [GO:0005886]; antigen binding [GO:0003823]; immunoglobulin receptor binding [GO:0034987]; B cell receptor signaling pathway [GO:0050853]; complement activation [GO:0006956]; complem…	117	0.178965	0.455518	1.68e-05	0.604505	0.116102	0.980632
P01814	IGHV2-70	HV270_HUMAN	Immunoglobulin heavy variable 2-70 (Ig heavy chain V-II region COR) (Ig heavy chain V-II region DAW) (Ig heavy chain V-II region OU) (Ig heavy chain V-II region SESS)	external side of plasma membrane [GO:0009897]; extracellular region [GO:0005576]; immunoglobulin complex, circulating [GO:0042571]; plasma membrane [GO:0005886]; antigen binding [GO:0003823]; immunoglobulin receptor binding [GO:0034987]; B cell receptor signaling pathway [GO:0050853]; complement activation [GO:0006956]; complement activation, classical pathway [GO:0006958]; defense response to ba…	119		NA			-0.359005
P01817	IGHV2-5	HV205_HUMAN	Immunoglobulin heavy variable 2-5 (Ig heavy chain V-II region HE) (Ig heavy chain V-II region MCE)	external side of plasma membrane [GO:0009897]; extracellular region [GO:0005576]; immunoglobulin complex, circulating [GO:0042571]; plasma membrane [GO:0005886]; antigen binding [GO:0003823]; immunoglobulin receptor binding [GO:0034987]; B cell receptor signaling pathway [GO:0050853]; complement activation [GO:0006956]; complement activation, classical pathway [GO:0006958]; defense response to ba…	119		0.184536	NA		-0.78382	NA
P01833	PIGR	PIGR_HUMAN	Polymeric immunoglobulin receptor (PIgR) (Poly-Ig receptor) (Hepatocellular carcinoma-associated protein TB6) [Cleaved into: Secretory component]	azurophil granule membrane [GO:0035577]; extracellular exosome [GO:0070062]; extracellular space [GO:0005615]; integral component of plasma membrane [GO:0005887]; plasma membrane [GO:0005886]; receptor complex [GO:0043235]; polymeric immunoglobulin receptor activity [GO:0001792]; detection of chemical stimulus involved in sensory perception of bitter taste [GO:0001580]; epidermal growth factor re…	764	0.296189	0.569536	0.241301	0.0894718	0.0717964	-0.327885
P01834	IGKC	IGKC_HUMAN	Immunoglobulin kappa constant (Ig kappa chain C region) (Ig kappa chain C region AG) (Ig kappa chain C region CUM) (Ig kappa chain C region EU) (Ig kappa chain C region OU) (Ig kappa chain C region ROY) (Ig kappa chain C region TI)	blood microparticle [GO:0072562]; external side of plasma membrane [GO:0009897]; extracellular exosome [GO:0070062]; extracellular region [GO:0005576]; extracellular space [GO:0005615]; immunoglobulin complex, circulating [GO:0042571]; plasma membrane [GO:0005886]; antigen binding [GO:0003823]; immunoglobulin receptor binding [GO:0034987]; B cell receptor signaling pathway [GO:0050853]; complemen…	107	0.74423	0.0712602	0.0887072	0.0387678	0.140659	0.455913
P01857	IGHG1	IGHG1_HUMAN	Immunoglobulin heavy constant gamma 1 (Ig gamma-1 chain C region) (Ig gamma-1 chain C region EU) (Ig gamma-1 chain C region KOL) (Ig gamma-1 chain C region NIE)	blood microparticle [GO:0072562]; external side of plasma membrane [GO:0009897]; extracellular exosome [GO:0070062]; extracellular region [GO:0005576]; extracellular space [GO:0005615]; immunoglobulin complex, circulating [GO:0042571]; antigen binding [GO:0003823]; immunoglobulin receptor binding [GO:0034987]; B cell receptor signaling pathway [GO:0050853]; complement activation [GO:0006956]; com…	330		0.144653			0.153055
P01859	IGHG2	IGHG2_HUMAN	Immunoglobulin heavy constant gamma 2 (Ig gamma-2 chain C region) (Ig gamma-2 chain C region DOT) (Ig gamma-2 chain C region TIL) (Ig gamma-2 chain C region ZIE)	blood microparticle [GO:0072562]; external side of plasma membrane [GO:0009897]; extracellular exosome [GO:0070062]; extracellular region [GO:0005576]; extracellular space [GO:0005615]; immunoglobulin complex, circulating [GO:0042571]; antigen binding [GO:0003823]; immunoglobulin receptor binding [GO:0034987]; B cell receptor signaling pathway [GO:0050853]; complement activation [GO:0006956]; com…	326	0.0394876	0.14427		0.20686	0.25409
P01871	IGHM	IGHM_HUMAN	Immunoglobulin heavy constant mu (Ig mu chain C region) (Ig mu chain C region BOT) (Ig mu chain C region GAL) (Ig mu chain C region OU)	blood microparticle [GO:0072562]; cell surface [GO:0009986]; external side of plasma membrane [GO:0009897]; extracellular exosome [GO:0070062]; extracellular space [GO:0005615]; hexameric IgM immunoglobulin complex [GO:0071757]; immunoglobulin complex, circulating [GO:0042571]; integral component of membrane [GO:0016021]; pentameric IgM immunoglobulin complex [GO:0071756]; plasma membrane [GO:000…	453	0.264317	0.0444392		0.287641	0.257645
P01876	IGHA1	IGHA1_HUMAN	Immunoglobulin heavy constant alpha 1 (Ig alpha-1 chain C region) (Ig alpha-1 chain C region BUR) (Ig alpha-1 chain C region TRO)	blood microparticle [GO:0072562]; external side of plasma membrane [GO:0009897]; extracellular exosome [GO:0070062]; extracellular region [GO:0005576]; extracellular space [GO:0005615]; immunoglobulin complex, circulating [GO:0042571]; monomeric IgA immunoglobulin complex [GO:0071748]; secretory dimeric IgA immunoglobulin complex [GO:0071752]; secretory IgA immunoglobulin complex [GO:0071751]; an…	353	0.34765	0.412609		0.181684	0.0703221
P02042	HBD	HBD_HUMAN	Hemoglobin subunit delta (Delta-globin) (Hemoglobin delta chain)	blood microparticle [GO:0072562]; cytosol [GO:0005829]; haptoglobin-hemoglobin complex [GO:0031838]; hemoglobin complex [GO:0005833]; heme binding [GO:0020037]; hemoglobin alpha binding [GO:0031721]; metal ion binding [GO:0046872]; organic acid binding [GO:0043177]; oxygen binding [GO:0019825]; oxygen carrier activity [GO:0005344]; blood coagulation [GO:0007596]; cellular oxidant detoxification […	147	0.220507	0.310262	NA	-0.204053	-1.26134	NA
P02452	COL1A1	CO1A1_HUMAN	Collagen alpha-1(I) chain (Alpha-1 type I collagen)	collagen type I trimer [GO:0005584]; collagen-containing extracellular matrix [GO:0062023]; cytoplasm [GO:0005737]; endoplasmic reticulum lumen [GO:0005788]; extracellular matrix [GO:0031012]; extracellular region [GO:0005576]; extracellular space [GO:0005615]; Golgi apparatus [GO:0005794]; secretory granule [GO:0030141]; extracellular matrix structural constituent [GO:0005201]; extracellular mat…	1464	2.24621e-05	NA	0.0135052	0.266656	NA	-2.99788
P02533	KRT14	K1C14_HUMAN	Keratin, type I cytoskeletal 14 (Cytokeratin-14) (CK-14) (Keratin-14) (K14)	basal part of cell [GO:0045178]; cell periphery [GO:0071944]; cytoplasm [GO:0005737]; cytosol [GO:0005829]; extracellular exosome [GO:0070062]; intermediate filament [GO:0005882]; keratin filament [GO:0045095]; nucleus [GO:0005634]; keratin filament binding [GO:1990254]; structural constituent of cytoskeleton [GO:0005200]; aging [GO:0007568]; cornification [GO:0070268]; epidermis development [GO:…	472	0.0630723	0.48012		-0.662844	-0.147493
P02545	LMNA LMN1	LMNA_HUMAN	Prelamin-A/C [Cleaved into: Lamin-A/C (70 kDa lamin) (Renal carcinoma antigen NY-REN-32)]	cytosol [GO:0005829]; intermediate filament [GO:0005882]; lamin filament [GO:0005638]; nuclear body [GO:0016604]; nuclear envelope [GO:0005635]; nuclear lamina [GO:0005652]; nuclear membrane [GO:0031965]; nuclear speck [GO:0016607]; nucleoplasm [GO:0005654]; nucleus [GO:0005634]; perinuclear region of cytoplasm [GO:0048471]; identical protein binding [GO:0042802]; structural molecule activity [GO…	664	0.0610338	0.0038901		0.283105	-0.219288
P02585	TNNC2	TNNC2_HUMAN	Troponin C, skeletal muscle	cytosol [GO:0005829]; troponin complex [GO:0005861]; actin filament binding [GO:0051015]; calcium ion binding [GO:0005509]; calcium-dependent protein binding [GO:0048306]; muscle filament sliding [GO:0030049]; regulation of muscle contraction [GO:0006937]; skeletal muscle contraction [GO:0003009]	160		NA			NA
P02647	APOA1	APOA1_HUMAN	Apolipoprotein A-I (Apo-AI) (ApoA-I) (Apolipoprotein A1) [Cleaved into: Proapolipoprotein A-I (ProapoA-I); Truncated apolipoprotein A-I (Apolipoprotein A-I(1-242))]	blood microparticle [GO:0072562]; cell surface [GO:0009986]; chylomicron [GO:0042627]; collagen-containing extracellular matrix [GO:0062023]; cytoplasmic vesicle [GO:0031410]; cytosol [GO:0005829]; discoidal high-density lipoprotein particle [GO:0034365]; early endosome [GO:0005769]; endocytic vesicle [GO:0030139]; endocytic vesicle lumen [GO:0071682]; endoplasmic reticulum lumen [GO:0005788]; ex…	267	0.640622	0.11058	0.00058541	0.0934223	0.329456	1.66591
P02649	APOE	APOE_HUMAN	Apolipoprotein E (Apo-E)	blood microparticle [GO:0072562]; cell [GO:0005623]; chylomicron [GO:0042627]; clathrin-coated endocytic vesicle membrane [GO:0030669]; collagen-containing extracellular matrix [GO:0062023]; cytoplasm [GO:0005737]; dendrite [GO:0030425]; discoidal high-density lipoprotein particle [GO:0034365]; early endosome [GO:0005769]; endocytic vesicle lumen [GO:0071682]; endoplasmic reticulum [GO:0005783]; …	317	0.0059125	0.236121	0.738375	-0.174268	0.251868	0.143242
P02671	FGA	FIBA_HUMAN	Fibrinogen alpha chain [Cleaved into: Fibrinopeptide A; Fibrinogen alpha chain]	blood microparticle [GO:0072562]; cell cortex [GO:0005938]; cell surface [GO:0009986]; collagen-containing extracellular matrix [GO:0062023]; endoplasmic reticulum lumen [GO:0005788]; external side of plasma membrane [GO:0009897]; extracellular exosome [GO:0070062]; extracellular region [GO:0005576]; extracellular space [GO:0005615]; extracellular vesicle [GO:1903561]; fibrinogen complex [GO:0005…	866	4.38187e-05	0.115483	0.526555	0.739799	0.329816	0.112872
P02675	FGB	FIBB_HUMAN	Fibrinogen beta chain [Cleaved into: Fibrinopeptide B; Fibrinogen beta chain]	blood microparticle [GO:0072562]; cell cortex [GO:0005938]; cell surface [GO:0009986]; collagen-containing extracellular matrix [GO:0062023]; endoplasmic reticulum [GO:0005783]; external side of plasma membrane [GO:0009897]; extracellular exosome [GO:0070062]; extracellular region [GO:0005576]; extracellular space [GO:0005615]; extracellular vesicle [GO:1903561]; fibrinogen complex [GO:0005577]; …	491	0.117826	0.143331	0.0341481	0.0568794	0.355829	1.54803
P02730	SLC4A1 AE1 DI EPB3	B3AT_HUMAN	Band 3 anion transport protein (Anion exchange protein 1) (AE 1) (Anion exchanger 1) (Solute carrier family 4 member 1) (CD antigen CD233)	basolateral plasma membrane [GO:0016323]; blood microparticle [GO:0072562]; cell [GO:0005623]; cortical cytoskeleton [GO:0030863]; cytoplasmic side of plasma membrane [GO:0009898]; extracellular exosome [GO:0070062]; integral component of membrane [GO:0016021]; integral component of plasma membrane [GO:0005887]; plasma membrane [GO:0005886]; Z disc [GO:0030018]; anion transmembrane transporter ac…	911		NA			NA
P02743	APCS PTX2	SAMP_HUMAN	Serum amyloid P-component (SAP) (9.5S alpha-1-glycoprotein) [Cleaved into: Serum amyloid P-component(1-203)]	blood microparticle [GO:0072562]; collagen-containing extracellular matrix [GO:0062023]; extracellular exosome [GO:0070062]; extracellular region [GO:0005576]; extracellular space [GO:0005615]; nucleus [GO:0005634]; calcium ion binding [GO:0005509]; carbohydrate binding [GO:0030246]; complement component C1q complex binding [GO:0001849]; identical protein binding [GO:0042802]; low-density lipopro…	223	0.290508	NA	0.00066745	-0.107372	0.692371	1.92075
P02748	C9	CO9_HUMAN	Complement component C9 [Cleaved into: Complement component C9a; Complement component C9b]	blood microparticle [GO:0072562]; extracellular exosome [GO:0070062]; extracellular region [GO:0005576]; extracellular space [GO:0005615]; membrane attack complex [GO:0005579]; other organism cell membrane [GO:0044218]; plasma membrane [GO:0005886]; cell killing [GO:0001906]; complement activation, alternative pathway [GO:0006957]; complement activation, classical pathway [GO:0006958]; cytolysis …	559	0.230054	0.749702	0.00425244	-0.0158463	0.150972	0.668983
P02749	APOH B2G1	APOH_HUMAN	Beta-2-glycoprotein 1 (APC inhibitor) (Activated protein C-binding protein) (Anticardiolipin cofactor) (Apolipoprotein H) (Apo-H) (Beta-2-glycoprotein I) (B2GPI) (Beta(2)GPI)	cell surface [GO:0009986]; chylomicron [GO:0042627]; collagen-containing extracellular matrix [GO:0062023]; extracellular exosome [GO:0070062]; extracellular region [GO:0005576]; extracellular space [GO:0005615]; high-density lipoprotein particle [GO:0034364]; platelet dense granule lumen [GO:0031089]; very-low-density lipoprotein particle [GO:0034361]; heparin binding [GO:0008201]; identical pro…	345	0.0028854	0.0454461	0.032669	-0.0546307	0.33597	0.397099
P02750	LRG1 LRG	A2GL_HUMAN	Leucine-rich alpha-2-glycoprotein (LRG)	extracellular exosome [GO:0070062]; extracellular region [GO:0005576]; extracellular space [GO:0005615]; ficolin-1-rich granule lumen [GO:1904813]; intracellular membrane-bounded organelle [GO:0043231]; membrane [GO:0016020]; specific granule lumen [GO:0035580]; tertiary granule lumen [GO:1904724]; transforming growth factor beta receptor binding [GO:0005160]; brown fat cell differentiation [GO:0…	347	0.361141	0.0916767	8.75e-05	-0.022264	0.423878	2.51861
P02751	FN1 FN	FINC_HUMAN	Fibronectin (FN) (Cold-insoluble globulin) (CIG) [Cleaved into: Anastellin; Ugl-Y1; Ugl-Y2; Ugl-Y3]	apical plasma membrane [GO:0016324]; basement membrane [GO:0005604]; blood microparticle [GO:0072562]; collagen-containing extracellular matrix [GO:0062023]; endoplasmic reticulum lumen [GO:0005788]; endoplasmic reticulum-Golgi intermediate compartment [GO:0005793]; extracellular exosome [GO:0070062]; extracellular matrix [GO:0031012]; extracellular region [GO:0005576]; extracellular space [GO:00…	2477	0.0214939	0.5247	0.147116	0.503261	0.160095	-0.362278
P02760	AMBP HCP ITIL	AMBP_HUMAN	Protein AMBP [Cleaved into: Alpha-1-microglobulin (Protein HC) (Alpha-1 microglycoprotein) (Complex-forming glycoprotein heterogeneous in charge); Inter-alpha-trypsin inhibitor light chain (ITI-LC) (Bikunin) (EDC1) (HI-30) (Uronic-acid-rich protein); Tryp	blood microparticle [GO:0072562]; cell surface [GO:0009986]; collagen-containing extracellular matrix [GO:0062023]; extracellular exosome [GO:0070062]; extracellular region [GO:0005576]; extracellular space [GO:0005615]; intracellular membrane-bounded organelle [GO:0043231]; plasma membrane [GO:0005886]; calcium channel inhibitor activity [GO:0019855]; calcium oxalate binding [GO:0046904]; heme b…	352	0.00171596	0.394126	0.0180785	-0.0589059	0.361985	-1.18581
P02763	ORM1 AGP1	A1AG1_HUMAN	Alpha-1-acid glycoprotein 1 (AGP 1) (Orosomucoid-1) (OMD 1)	blood microparticle [GO:0072562]; collagen-containing extracellular matrix [GO:0062023]; extracellular exosome [GO:0070062]; extracellular region [GO:0005576]; extracellular space [GO:0005615]; platelet alpha granule lumen [GO:0031093]; specific granule lumen [GO:0035580]; tertiary granule lumen [GO:1904724]; acute-phase response [GO:0006953]; inflammatory response [GO:0006954]; negative regulati…	201	0.165913	0.690386	0.000292249	0.366224	0.0859282	2.39242
P02765	AHSG FETUA PRO2743	FETUA_HUMAN	Alpha-2-HS-glycoprotein (Alpha-2-Z-globulin) (Ba-alpha-2-glycoprotein) (Fetuin-A) [Cleaved into: Alpha-2-HS-glycoprotein chain A; Alpha-2-HS-glycoprotein chain B]	blood microparticle [GO:0072562]; collagen-containing extracellular matrix [GO:0062023]; endoplasmic reticulum lumen [GO:0005788]; extracellular exosome [GO:0070062]; extracellular matrix [GO:0031012]; extracellular region [GO:0005576]; extracellular space [GO:0005615]; Golgi apparatus [GO:0005794]; platelet alpha granule lumen [GO:0031093]; secretory granule lumen [GO:0034774]; cysteine-type end…	367	0.0463126	0.0819153		0.0280488	0.309067
P02766	TTR PALB	TTHY_HUMAN	Transthyretin (ATTR) (Prealbumin) (TBPA)	azurophil granule lumen [GO:0035578]; extracellular exosome [GO:0070062]; extracellular region [GO:0005576]; extracellular space [GO:0005615]; protein-containing complex [GO:0032991]; hormone activity [GO:0005179]; identical protein binding [GO:0042802]; protein-containing complex binding [GO:0044877]; thyroid hormone binding [GO:0070324]; cellular protein metabolic process [GO:0044267]; extracel…	147	0.0722117	0.080044		0.105935	0.290265
P02787	TF PRO1400	TRFE_HUMAN	Serotransferrin (Transferrin) (Beta-1 metal-binding globulin) (Siderophilin)	apical plasma membrane [GO:0016324]; basal part of cell [GO:0045178]; basal plasma membrane [GO:0009925]; blood microparticle [GO:0072562]; cell [GO:0005623]; cell surface [GO:0009986]; clathrin-coated pit [GO:0005905]; clathrin-coated vesicle membrane [GO:0030665]; cytoplasmic vesicle [GO:0031410]; early endosome [GO:0005769]; endocytic vesicle [GO:0030139]; endoplasmic reticulum lumen [GO:00057…	698	0.401297	0.0775968	0.00019875	0.324464	0.292213	2.35731
P02788	LTF GIG12 LF	TRFL_HUMAN	Lactotransferrin (Lactoferrin) (EC 3.4.21.-) (Growth-inhibiting protein 12) (Talalactoferrin) [Cleaved into: Lactoferricin-H (Lfcin-H); Kaliocin-1; Lactoferroxin-A; Lactoferroxin-B; Lactoferroxin-C]	cell [GO:0005623]; cell surface [GO:0009986]; cytoplasm [GO:0005737]; extracellular exosome [GO:0070062]; extracellular region [GO:0005576]; extracellular space [GO:0005615]; nucleus [GO:0005634]; phagocytic vesicle lumen [GO:0097013]; protein-containing complex [GO:0032991]; secretory granule [GO:0030141]; specific granule [GO:0042581]; specific granule lumen [GO:0035580]; tertiary granule lumen…	710	0.00359234	0.072993		0.270425	0.39148
P02790	HPX	HEMO_HUMAN	Hemopexin (Beta-1B-glycoprotein)	blood microparticle [GO:0072562]; cell [GO:0005623]; collagen-containing extracellular matrix [GO:0062023]; endocytic vesicle lumen [GO:0071682]; extracellular exosome [GO:0070062]; extracellular region [GO:0005576]; extracellular space [GO:0005615]; heme transporter activity [GO:0015232]; metal ion binding [GO:0046872]; cellular iron ion homeostasis [GO:0006879]; heme metabolic process [GO:00421…	462	0.937542	0.204784	0.000129148	0.000784227	0.182857	1.51321
P02808	STATH	STAT_HUMAN	Statherin	extracellular region [GO:0005576]; extracellular matrix constituent, lubricant activity [GO:0030197]; hydroxyapatite binding [GO:0046848]; structural constituent of tooth enamel [GO:0030345]; biomineral tissue development [GO:0031214]; defense response to bacterium [GO:0042742]; negative regulation of bone mineralization [GO:0030502]; ossification [GO:0001503]; saliva secretion [GO:0046541]	62		0.068673			1.27571
P02812	PRB2	PRB2_HUMAN	Basic salivary proline-rich protein 2 (Salivary proline-rich protein) (Con1 glycoprotein) [Cleaved into: Basic proline-rich peptide IB-1; Basic proline-rich peptide P-E (IB-9); Basic proline-rich peptide IB-7; Basic proline-rich peptide IB-8c (Basic pepti	extracellular region [GO:0005576]	416		0.22698			1.28479
P02814	SMR3B PBII PRL3 PROL3	SMR3B_HUMAN	Submaxillary gland androgen-regulated protein 3B (Proline-rich peptide P-B) (Proline-rich protein 3) [Cleaved into: Peptide P-A; Peptide D1A]	extracellular exosome [GO:0070062]; extracellular region [GO:0005576]; extracellular space [GO:0005615]; endopeptidase inhibitor activity [GO:0004866]; regulation of sensory perception of pain [GO:0051930]	79		0.247144			0.889488
P03905	MT-ND4 MTND4 NADH4 ND4	NU4M_HUMAN	NADH-ubiquinone oxidoreductase chain 4 (EC 7.1.1.2) (NADH dehydrogenase subunit 4)	integral component of membrane [GO:0016021]; mitochondrial inner membrane [GO:0005743]; mitochondrial respiratory chain complex I [GO:0005747]; respiratory chain complex I [GO:0045271]; NADH dehydrogenase (ubiquinone) activity [GO:0008137]; ubiquinone binding [GO:0048039]; aerobic respiration [GO:0009060]; aging [GO:0007568]; cerebellum development [GO:0021549]; electron transport coupled proton …	459		0.080812			-0.514939
P03950	ANG RNASE5	ANGI_HUMAN	Angiogenin (EC 3.1.27.-) (Ribonuclease 5) (RNase 5)	actin cytoskeleton [GO:0015629]; angiogenin-PRI complex [GO:0032311]; basement membrane [GO:0005604]; cytoplasmic vesicle [GO:0031410]; extracellular region [GO:0005576]; extracellular space [GO:0005615]; growth cone [GO:0030426]; neuronal cell body [GO:0043025]; nucleolus [GO:0005730]; nucleus [GO:0005634]; actin binding [GO:0003779]; copper ion binding [GO:0005507]; DNA binding [GO:0003677]; en…	147	0.0429836	0.0738758	0.2877	0.0427499	0.485997	0.356837
P03973	SLPI WAP4 WFDC4	SLPI_HUMAN	Antileukoproteinase (ALP) (BLPI) (HUSI-1) (Mucus proteinase inhibitor) (MPI) (Protease inhibitor WAP4) (Secretory leukocyte protease inhibitor) (Seminal proteinase inhibitor) (WAP four-disulfide core domain protein 4)	collagen-containing extracellular matrix [GO:0062023]; extracellular exosome [GO:0070062]; extracellular region [GO:0005576]; extracellular space [GO:0005615]; Golgi apparatus [GO:0005794]; specific granule lumen [GO:0035580]; DNA binding [GO:0003677]; endopeptidase inhibitor activity [GO:0004866]; enzyme binding [GO:0019899]; mRNA binding [GO:0003729]; serine-type endopeptidase inhibitor activit…	132	0.00981737	0.448966	0.0241628	0.136129	0.129713	-0.938346
P04003	C4BPA C4BP	C4BPA_HUMAN	C4b-binding protein alpha chain (C4bp) (Proline-rich protein) (PRP)	blood microparticle [GO:0072562]; extracellular region [GO:0005576]; extracellular space [GO:0005615]; plasma membrane [GO:0005886]; RNA binding [GO:0003723]; complement activation, classical pathway [GO:0006958]; innate immune response [GO:0045087]; negative regulation of complement activation, classical pathway [GO:0045959]; positive regulation of protein catabolic process [GO:0045732]; regulat…	597	0.875121	0.391609	NA	-0.021053	0.182855	1.17388
P04004	VTN	VTNC_HUMAN	Vitronectin (VN) (S-protein) (Serum-spreading factor) (V75) [Cleaved into: Vitronectin V65 subunit; Vitronectin V10 subunit; Somatomedin-B]	alphav-beta3 integrin-vitronectin complex [GO:0071062]; basement membrane [GO:0005604]; blood microparticle [GO:0072562]; collagen-containing extracellular matrix [GO:0062023]; endoplasmic reticulum [GO:0005783]; extracellular exosome [GO:0070062]; extracellular region [GO:0005576]; extracellular space [GO:0005615]; Golgi lumen [GO:0005796]; intracellular membrane-bounded organelle [GO:0043231]; …	478	0.017124	0.483613	0.480511	-0.0526696	0.136024	-0.107078
P04040	CAT	CATA_HUMAN	Catalase (EC 1.11.1.6)	cytoplasm [GO:0005737]; cytosol [GO:0005829]; endoplasmic reticulum [GO:0005783]; extracellular exosome [GO:0070062]; extracellular region [GO:0005576]; ficolin-1-rich granule lumen [GO:1904813]; focal adhesion [GO:0005925]; Golgi apparatus [GO:0005794]; intracellular membrane-bounded organelle [GO:0043231]; lysosome [GO:0005764]; membrane [GO:0016020]; mitochondrial intermembrane space [GO:00057…	527	0.266926	0.019926	0.634534	0.134564	0.245959	-0.130818
P04062	GBA GC GLUC	GLCM_HUMAN	Lysosomal acid glucosylceramidase (Lysosomal acid GCase) (EC 3.2.1.45) (Acid beta-glucosidase) (Alglucerase) (Beta-glucocerebrosidase) (Beta-GC) (Cholesterol glucosyltransferase) (SGTase) (EC 2.4.1.-) (Cholesteryl-beta-glucosidase) (EC 3.2.1.104) (D-gluco	endoplasmic reticulum [GO:0005783]; extracellular exosome [GO:0070062]; extrinsic component of membrane [GO:0019898]; Golgi apparatus [GO:0005794]; lysosomal lumen [GO:0043202]; lysosomal membrane [GO:0005765]; lysosome [GO:0005764]; trans-Golgi network [GO:0005802]; glucosylceramidase activity [GO:0004348]; glucosyltransferase activity [GO:0046527]; hydrolase activity [GO:0016787]; scavenger rec…	536	0.334983	0.293448	NA	0.051435	-0.101412	-0.30855
P04075	ALDOA ALDA	ALDOA_HUMAN	Fructose-bisphosphate aldolase A (EC 4.1.2.13) (Lung cancer antigen NY-LU-1) (Muscle-type aldolase)	actin cytoskeleton [GO:0015629]; cell [GO:0005623]; cytosol [GO:0005829]; extracellular exosome [GO:0070062]; extracellular region [GO:0005576]; extracellular space [GO:0005615]; ficolin-1-rich granule lumen [GO:1904813]; I band [GO:0031674]; M band [GO:0031430]; membrane [GO:0016020]; nucleus [GO:0005634]; platelet alpha granule lumen [GO:0031093]; secretory granule lumen [GO:0034774]; sperm hea…	364	0.019198	0.909415		0.187679	0.0120099
P04080	CSTB CST6 STFB	CYTB_HUMAN	Cystatin-B (CPI-B) (Liver thiol proteinase inhibitor) (Stefin-B)	collagen-containing extracellular matrix [GO:0062023]; cytoplasm [GO:0005737]; cytosol [GO:0005829]; extracellular exosome [GO:0070062]; extracellular region [GO:0005576]; extracellular space [GO:0005615]; ficolin-1-rich granule lumen [GO:1904813]; nucleolus [GO:0005730]; nucleus [GO:0005634]; secretory granule lumen [GO:0034774]; tertiary granule lumen [GO:1904724]; cysteine-type endopeptidase i…	98	0.0243907	0.803408	0.128563	0.524066	-0.0203489	-1.15912
P04083	ANXA1 ANX1 LPC1	ANXA1_HUMAN	Annexin A1 (Annexin I) (Annexin-1) (Calpactin II) (Calpactin-2) (Chromobindin-9) (Lipocortin I) (Phospholipase A2 inhibitory protein) (p35)	adherens junction [GO:0005912]; apical plasma membrane [GO:0016324]; basolateral plasma membrane [GO:0016323]; cell surface [GO:0009986]; collagen-containing extracellular matrix [GO:0062023]; cornified envelope [GO:0001533]; cytoplasm [GO:0005737]; cytoplasmic vesicle membrane [GO:0030659]; cytosol [GO:0005829]; early endosome membrane [GO:0031901]; endosome [GO:0005768]; extracellular exosome […	346	0.493577	0.00809762	0.183226	0.141332	-0.182051	-1.03749
P04114	APOB	APOB_HUMAN	Apolipoprotein B-100 (Apo B-100) [Cleaved into: Apolipoprotein B-48 (Apo B-48)]	chylomicron [GO:0042627]; chylomicron remnant [GO:0034360]; clathrin-coated endocytic vesicle membrane [GO:0030669]; cytoplasm [GO:0005737]; cytosol [GO:0005829]; early endosome [GO:0005769]; endocytic vesicle lumen [GO:0071682]; endoplasmic reticulum exit site [GO:0070971]; endoplasmic reticulum lumen [GO:0005788]; endoplasmic reticulum membrane [GO:0005789]; endosome lumen [GO:0031904]; endosom…	4563	0.0553531	0.128515	NA	-0.0610921	0.350949	-2.17387
P04179	SOD2	SODM_HUMAN	Superoxide dismutase [Mn], mitochondrial (EC 1.15.1.1)	extracellular exosome [GO:0070062]; mitochondrial matrix [GO:0005759]; mitochondrion [GO:0005739]; identical protein binding [GO:0042802]; manganese ion binding [GO:0030145]; metal ion binding [GO:0046872]; superoxide dismutase activity [GO:0004784]; acetylcholine-mediated vasodilation involved in regulation of systemic arterial blood pressure [GO:0003069]; age-dependent response to reactive oxyg…	222	0.018062	0.0180158	NA	0.138378	-0.295354	NA
P04196	HRG	HRG_HUMAN	Histidine-rich glycoprotein (Histidine-proline-rich glycoprotein) (HPRG)	blood microparticle [GO:0072562]; cell surface [GO:0009986]; collagen-containing extracellular matrix [GO:0062023]; endolysosome [GO:0036019]; extracellular exosome [GO:0070062]; extracellular region [GO:0005576]; plasma membrane [GO:0005886]; platelet alpha granule lumen [GO:0031093]; cysteine-type endopeptidase inhibitor activity [GO:0004869]; endopeptidase inhibitor activity [GO:0004866]; heme…	525	0.464694	0.0431637	0.0014123	0.016889	0.366124	1.38623
P04217	A1BG	A1BG_HUMAN	Alpha-1B-glycoprotein (Alpha-1-B glycoprotein)	blood microparticle [GO:0072562]; collagen-containing extracellular matrix [GO:0062023]; extracellular exosome [GO:0070062]; extracellular region [GO:0005576]; extracellular space [GO:0005615]; ficolin-1-rich granule lumen [GO:1904813]; platelet alpha granule lumen [GO:0031093]; secretory granule lumen [GO:0034774]; neutrophil degranulation [GO:0043312]; platelet degranulation [GO:0002576]	495	0.52276	0.0253624	0.000130115	-0.00849892	0.40016	2.27564
P04259	KRT6B K6B KRTL1	K2C6B_HUMAN	Keratin, type II cytoskeletal 6B (Cytokeratin-6B) (CK-6B) (Keratin-6B) (K6B) (Type-II keratin Kb10)	cytosol [GO:0005829]; extracellular exosome [GO:0070062]; keratin filament [GO:0045095]; structural constituent of cytoskeleton [GO:0005200]; cornification [GO:0070268]; ectoderm development [GO:0007398]; keratinization [GO:0031424]	564		0.18999	NA		0.300127	NA
P04264	KRT1 KRTA	K2C1_HUMAN	Keratin, type II cytoskeletal 1 (67 kDa cytokeratin) (Cytokeratin-1) (CK-1) (Hair alpha protein) (Keratin-1) (K1) (Type-II keratin Kb1)	blood microparticle [GO:0072562]; collagen-containing extracellular matrix [GO:0062023]; cornified envelope [GO:0001533]; cytoskeleton [GO:0005856]; cytosol [GO:0005829]; extracellular exosome [GO:0070062]; extracellular region [GO:0005576]; extracellular space [GO:0005615]; ficolin-1-rich granule lumen [GO:1904813]; keratin filament [GO:0045095]; membrane [GO:0016020]; nucleus [GO:0005634]; carb…	644	0.120001	0.915806	0.00662463	-0.462134	-0.0301418	-2.06707
P04350	TUBB4A TUBB4 TUBB5	TBB4A_HUMAN	Tubulin beta-4A chain (Tubulin 5 beta) (Tubulin beta-4 chain)	axoneme [GO:0005930]; cytoplasm [GO:0005737]; cytosol [GO:0005829]; extracellular exosome [GO:0070062]; internode region of axon [GO:0033269]; microtubule [GO:0005874]; myelin sheath [GO:0043209]; neuronal cell body [GO:0043025]; nucleus [GO:0005634]; calcium ion binding [GO:0005509]; GTP binding [GO:0005525]; GTPase activity [GO:0003924]; structural constituent of cytoskeleton [GO:0005200]; cili…	444	0.263558	0.0640852		0.297671	-0.436826
P04406	GAPDH GAPD CDABP0047 OK/SW-cl.12	G3P_HUMAN	Glyceraldehyde-3-phosphate dehydrogenase (GAPDH) (EC 1.2.1.12) (Peptidyl-cysteine S-nitrosylase GAPDH) (EC 2.6.99.-)	cytoplasm [GO:0005737]; cytosol [GO:0005829]; extracellular exosome [GO:0070062]; GAIT complex [GO:0097452]; intracellular membrane-bounded organelle [GO:0043231]; lipid droplet [GO:0005811]; membrane [GO:0016020]; microtubule cytoskeleton [GO:0015630]; nuclear membrane [GO:0031965]; nucleus [GO:0005634]; perinuclear region of cytoplasm [GO:0048471]; plasma membrane [GO:0005886]; ribonucleoprotei…	335	0.113169	0.135415	0.0400925	0.324003	-0.129268	1.0526
P04430	IGKV1-16	KV116_HUMAN	Immunoglobulin kappa variable 1-16 (Ig kappa chain V-I region BAN)	extracellular region [GO:0005576]; extracellular space [GO:0005615]; immunoglobulin complex [GO:0019814]; plasma membrane [GO:0005886]; antigen binding [GO:0003823]; complement activation [GO:0006956]; complement activation, classical pathway [GO:0006958]; Fc-epsilon receptor signaling pathway [GO:0038095]; Fc-gamma receptor signaling pathway involved in phagocytosis [GO:0038096]; immune response…	117		NA	NA		NA	-0.657938
P04433	IGKV3-11	KV311_HUMAN	Immunoglobulin kappa variable 3-11 (Ig kappa chain V-III region VG)	blood microparticle [GO:0072562]; extracellular exosome [GO:0070062]; extracellular region [GO:0005576]; extracellular space [GO:0005615]; immunoglobulin complex [GO:0019814]; plasma membrane [GO:0005886]; antigen binding [GO:0003823]; complement activation [GO:0006956]; complement activation, classical pathway [GO:0006958]; Fc-epsilon receptor signaling pathway [GO:0038095]; Fc-gamma receptor si…	115		0.127058	0.109293		0.23895	0.881326
P04745	AMY1A AMY1; AMY1B AMY1; AMY1C AMY1	AMY1_HUMAN	Alpha-amylase 1 (EC 3.2.1.1) (1,4-alpha-D-glucan glucanohydrolase 1) (Salivary alpha-amylase)	extracellular exosome [GO:0070062]; extracellular space [GO:0005615]; alpha-amylase activity [GO:0004556]; alpha-amylase activity (releasing maltohexaose) [GO:0103025]; metal ion binding [GO:0046872]; carbohydrate metabolic process [GO:0005975]	511	0.728122	0.00900812	0.451401	-0.030614	1.0412	0.410571
P04746	AMY2A	AMYP_HUMAN	Pancreatic alpha-amylase (PA) (EC 3.2.1.1) (1,4-alpha-D-glucan glucanohydrolase)	extracellular exosome [GO:0070062]; extracellular region [GO:0005576]; extracellular space [GO:0005615]; alpha-amylase activity [GO:0004556]; alpha-amylase activity (releasing maltohexaose) [GO:0103025]; calcium ion binding [GO:0005509]; chloride ion binding [GO:0031404]; carbohydrate catabolic process [GO:0016052]; carbohydrate metabolic process [GO:0005975]; polysaccharide digestion [GO:0044245]	511	0.0186173	NA	0.531774	-0.124482	-0.656031	-0.203924
P04792	HSPB1 HSP27 HSP28	HSPB1_HUMAN	Heat shock protein beta-1 (HspB1) (28 kDa heat shock protein) (Estrogen-regulated 24 kDa protein) (Heat shock 27 kDa protein) (HSP 27) (Stress-responsive protein 27) (SRP27)	axon cytoplasm [GO:1904115]; cytoplasm [GO:0005737]; cytoskeleton [GO:0005856]; cytosol [GO:0005829]; extracellular exosome [GO:0070062]; extracellular space [GO:0005615]; focal adhesion [GO:0005925]; nucleus [GO:0005634]; plasma membrane [GO:0005886]; proteasome complex [GO:0000502]; spindle [GO:0005819]; Z disc [GO:0030018]; identical protein binding [GO:0042802]; protein folding chaperone [GO:…	205	0.0762493	0.0200849	0.0474449	0.371525	-0.235757	-1.49187
P04839	CYBB NOX2	CY24B_HUMAN	Cytochrome b-245 heavy chain (EC 1.-.-.-) (CGD91-phox) (Cytochrome b(558) subunit beta) (Cytochrome b558 subunit beta) (Heme-binding membrane glycoprotein gp91phox) (NADPH oxidase 2) (Neutrophil cytochrome b 91 kDa polypeptide) (Superoxide-generating NADP	cell [GO:0005623]; dendrite [GO:0030425]; endoplasmic reticulum membrane [GO:0005789]; Golgi apparatus [GO:0005794]; integral component of plasma membrane [GO:0005887]; NADPH oxidase complex [GO:0043020]; neuronal cell body [GO:0043025]; nuclear envelope [GO:0005635]; perinuclear endoplasmic reticulum [GO:0097038]; phagocytic vesicle membrane [GO:0030670]; plasma membrane [GO:0005886]; rough endo…	570		0.476878	NA		0.155469	-1.90257
P04843	RPN1	RPN1_HUMAN	Dolichyl-diphosphooligosaccharide--protein glycosyltransferase subunit 1 (Dolichyl-diphosphooligosaccharide--protein glycosyltransferase 67 kDa subunit) (Ribophorin I) (RPN-I) (Ribophorin-1)	cytosol [GO:0005829]; endoplasmic reticulum [GO:0005783]; endoplasmic reticulum membrane [GO:0005789]; integral component of membrane [GO:0016021]; melanosome [GO:0042470]; membrane [GO:0016020]; oligosaccharyltransferase complex [GO:0008250]; rough endoplasmic reticulum [GO:0005791]; dolichyl-diphosphooligosaccharide-protein glycotransferase activity [GO:0004579]; RNA binding [GO:0003723]; cellu…	607		0.00327064			-0.174798
P04844	RPN2	RPN2_HUMAN	Dolichyl-diphosphooligosaccharide--protein glycosyltransferase subunit 2 (Dolichyl-diphosphooligosaccharide--protein glycosyltransferase 63 kDa subunit) (RIBIIR) (Ribophorin II) (RPN-II) (Ribophorin-2)	autophagosome membrane [GO:0000421]; endoplasmic reticulum membrane [GO:0005789]; integral component of membrane [GO:0016021]; membrane [GO:0016020]; oligosaccharyltransferase complex [GO:0008250]; rough endoplasmic reticulum [GO:0005791]; ribosome binding [GO:0043022]; aging [GO:0007568]; cellular protein modification process [GO:0006464]; protein N-linked glycosylation [GO:0006487]; protein N-l…	631		0.0905784	NA		-0.193763	NA
P04899	GNAI2 GNAI2B	GNAI2_HUMAN	Guanine nucleotide-binding protein G(i) subunit alpha-2 (Adenylate cyclase-inhibiting G alpha protein)	cell body [GO:0044297]; centrosome [GO:0005813]; cytoplasm [GO:0005737]; cytosol [GO:0005829]; dendrite [GO:0030425]; extracellular exosome [GO:0070062]; extracellular vesicle [GO:1903561]; heterotrimeric G-protein complex [GO:0005834]; membrane [GO:0016020]; membrane raft [GO:0045121]; midbody [GO:0030496]; nucleoplasm [GO:0005654]; plasma membrane [GO:0005886]; synapse [GO:0045202]; G protein-c…	355		0.577348	0.0269009		-0.0767279	0.760085
P05089	ARG1	ARGI1_HUMAN	Arginase-1 (EC 3.5.3.1) (Liver-type arginase) (Type I arginase)	azurophil granule lumen [GO:0035578]; cytoplasm [GO:0005737]; cytosol [GO:0005829]; extracellular region [GO:0005576]; extracellular space [GO:0005615]; mitochondrial outer membrane [GO:0005741]; neuron projection [GO:0043005]; neuronal cell body [GO:0043025]; nucleus [GO:0005634]; specific granule lumen [GO:0035580]; arginase activity [GO:0004053]; identical protein binding [GO:0042802]; mangane…	322	0.224823	0.213101	NA	-0.133315	0.182369	-0.247736
P05090	APOD	APOD_HUMAN	Apolipoprotein D (Apo-D) (ApoD)	cytoplasm [GO:0005737]; cytosolic ribosome [GO:0022626]; dendrite [GO:0030425]; endoplasmic reticulum [GO:0005783]; extracellular exosome [GO:0070062]; extracellular region [GO:0005576]; extracellular space [GO:0005615]; neuronal cell body [GO:0043025]; perinuclear region of cytoplasm [GO:0048471]; cholesterol binding [GO:0015485]; lipid transporter activity [GO:0005319]; aging [GO:0007568]; angi…	189	0.227117	0.189175		0.13188	0.339044
P05091	ALDH2 ALDM	ALDH2_HUMAN	Aldehyde dehydrogenase, mitochondrial (EC 1.2.1.3) (ALDH class 2) (ALDH-E2) (ALDHI)	extracellular exosome [GO:0070062]; mitochondrial matrix [GO:0005759]; aldehyde dehydrogenase (NAD+) activity [GO:0004029]; aldehyde dehydrogenase [NAD(P)+] activity [GO:0004030]; electron transfer activity [GO:0009055]; glyceraldehyde-3-phosphate dehydrogenase (NAD+) (non-phosphorylating) activity [GO:0043878]; NAD binding [GO:0051287]; alcohol metabolic process [GO:0006066]; carbohydrate metabo…	517		0.576743	0.547501		-0.0438023	-0.283492
P05109	S100A8 CAGA CFAG MRP8	S10A8_HUMAN	Protein S100-A8 (Calgranulin-A) (Calprotectin L1L subunit) (Cystic fibrosis antigen) (CFAG) (Leukocyte L1 complex light chain) (Migration inhibitory factor-related protein 8) (MRP-8) (p8) (S100 calcium-binding protein A8) (Urinary stone protein band A)	cell [GO:0005623]; collagen-containing extracellular matrix [GO:0062023]; cytoskeleton [GO:0005856]; cytosol [GO:0005829]; extracellular exosome [GO:0070062]; extracellular region [GO:0005576]; extracellular space [GO:0005615]; intermediate filament cytoskeleton [GO:0045111]; nucleus [GO:0005634]; plasma membrane [GO:0005886]; secretory granule lumen [GO:0034774]; arachidonic acid binding [GO:005…	93	9.34926e-05	0.117089	0.0165815	1.22215	0.282586	-2.12802
P05120	SERPINB2 PAI2 PLANH2	PAI2_HUMAN	Plasminogen activator inhibitor 2 (PAI-2) (Monocyte Arg-serpin) (Placental plasminogen activator inhibitor) (Serpin B2) (Urokinase inhibitor)	cytoplasm [GO:0005737]; extracellular region [GO:0005576]; extracellular space [GO:0005615]; plasma membrane [GO:0005886]; serine-type endopeptidase inhibitor activity [GO:0004867]; fibrinolysis [GO:0042730]; interleukin-12-mediated signaling pathway [GO:0035722]; negative regulation of apoptotic process [GO:0043066]; negative regulation of endopeptidase activity [GO:0010951]; wound healing [GO:0…	415		0.803176	NA		-0.0193874	NA
P05141	SLC25A5 ANT2	ADT2_HUMAN	ADP/ATP translocase 2 (ADP,ATP carrier protein 2) (ADP,ATP carrier protein, fibroblast isoform) (Adenine nucleotide translocator 2) (ANT 2) (Solute carrier family 25 member 5) [Cleaved into: ADP/ATP translocase 2, N-terminally processed]	integral component of plasma membrane [GO:0005887]; membrane [GO:0016020]; membrane raft [GO:0045121]; mitochondrial inner membrane [GO:0005743]; mitochondrial nucleoid [GO:0042645]; mitochondrion [GO:0005739]; MMXD complex [GO:0071817]; nucleus [GO:0005634]; adenine nucleotide transmembrane transporter activity [GO:0000295]; adenine transmembrane transporter activity [GO:0015207]; ATP:ADP antipo…	298		0.158156	0.393695		-0.109482	1.16319
P05154	SERPINA5 PCI PLANH3 PROCI	IPSP_HUMAN	Plasma serine protease inhibitor (Acrosomal serine protease inhibitor) (Plasminogen activator inhibitor 3) (PAI-3) (PAI3) (Protein C inhibitor) (PCI) (Serpin A5)	acrosomal membrane [GO:0002080]; external side of plasma membrane [GO:0009897]; extracellular exosome [GO:0070062]; extracellular region [GO:0005576]; extracellular space [GO:0005615]; membrane [GO:0016020]; platelet alpha granule [GO:0031091]; platelet dense tubular network [GO:0031094]; protein C inhibitor-coagulation factor V complex [GO:0097181]; protein C inhibitor-coagulation factor Xa comp…	406	0.433676	NA	0.789675	-0.0833382	NA	0.107633
P05155	SERPING1 C1IN C1NH	IC1_HUMAN	Plasma protease C1 inhibitor (C1 Inh) (C1Inh) (C1 esterase inhibitor) (C1-inhibiting factor) (Serpin G1)	blood microparticle [GO:0072562]; collagen-containing extracellular matrix [GO:0062023]; extracellular exosome [GO:0070062]; extracellular region [GO:0005576]; extracellular space [GO:0005615]; platelet alpha granule lumen [GO:0031093]; serine-type endopeptidase inhibitor activity [GO:0004867]; aging [GO:0007568]; blood circulation [GO:0008015]; blood coagulation, intrinsic pathway [GO:0007597]; …	500	0.480215	0.131237		0.0425903	0.23627
P05164	MPO	PERM_HUMAN	Myeloperoxidase (MPO) (EC 1.11.2.2) [Cleaved into: Myeloperoxidase; 89 kDa myeloperoxidase; 84 kDa myeloperoxidase; Myeloperoxidase light chain; Myeloperoxidase heavy chain]	azurophil granule [GO:0042582]; azurophil granule lumen [GO:0035578]; cell [GO:0005623]; cytoplasm [GO:0005737]; extracellular exosome [GO:0070062]; extracellular region [GO:0005576]; extracellular space [GO:0005615]; intracellular membrane-bounded organelle [GO:0043231]; lysosome [GO:0005764]; nucleoplasm [GO:0005654]; nucleus [GO:0005634]; phagocytic vesicle lumen [GO:0097013]; secretory granul…	745	0.0460408	0.558101	0.108308	0.132005	0.0931489	-1.04182
P05198	EIF2S1 EIF2A	IF2A_HUMAN	Eukaryotic translation initiation factor 2 subunit 1 (Eukaryotic translation initiation factor 2 subunit alpha) (eIF-2-alpha) (eIF-2A) (eIF-2alpha)	cytoplasmic stress granule [GO:0010494]; cytosol [GO:0005829]; eukaryotic 48S preinitiation complex [GO:0033290]; eukaryotic translation initiation factor 2 complex [GO:0005850]; eukaryotic translation initiation factor 2B complex [GO:0005851]; extracellular exosome [GO:0070062]; glial limiting end-foot [GO:0097451]; membrane [GO:0016020]; multi-eIF complex [GO:0043614]; nucleus [GO:0005634]; pol…	315		0.658057	NA		-0.0339142	NA
P05204	HMGN2 HMG17	HMGN2_HUMAN	Non-histone chromosomal protein HMG-17 (High mobility group nucleosome-binding domain-containing protein 2)	chromatin [GO:0000785]; cytoplasm [GO:0005737]; extracellular space [GO:0005615]; nucleus [GO:0005634]; nucleosomal DNA binding [GO:0031492]; RNA binding [GO:0003723]; antimicrobial humoral immune response mediated by antimicrobial peptide [GO:0061844]; killing of cells of other organism [GO:0031640]	90		NA			1.25898
P05386	RPLP1 RRP1	RLA1_HUMAN	60S acidic ribosomal protein P1 (Large ribosomal subunit protein P1)	cytosol [GO:0005829]; cytosolic large ribosomal subunit [GO:0022625]; focal adhesion [GO:0005925]; protein kinase activator activity [GO:0030295]; ribonucleoprotein complex binding [GO:0043021]; structural constituent of ribosome [GO:0003735]; cytoplasmic translation [GO:0002181]; nuclear-transcribed mRNA catabolic process, nonsense-mediated decay [GO:0000184]; regulation of translation [GO:00064…	114	0.294118	0.546034	NA	0.131271	-0.346203	NA
P05387	RPLP2 D11S2243E RPP2	RLA2_HUMAN	60S acidic ribosomal protein P2 (Large ribosomal subunit protein P2) (Renal carcinoma antigen NY-REN-44)	cytosol [GO:0005829]; cytosolic large ribosomal subunit [GO:0022625]; extracellular exosome [GO:0070062]; focal adhesion [GO:0005925]; membrane [GO:0016020]; structural constituent of ribosome [GO:0003735]; nuclear-transcribed mRNA catabolic process, nonsense-mediated decay [GO:0000184]; SRP-dependent cotranslational protein targeting to membrane [GO:0006614]; translation [GO:0006412]; translatio…	115	0.872406	0.0121139	NA	0.0151711	-0.234755	0.605947
P05388	RPLP0	RLA0_HUMAN	60S acidic ribosomal protein P0 (60S ribosomal protein L10E) (Large ribosomal subunit protein uL10)	cytoplasm [GO:0005737]; cytoplasmic ribonucleoprotein granule [GO:0036464]; cytosol [GO:0005829]; cytosolic large ribosomal subunit [GO:0022625]; endoplasmic reticulum [GO:0005783]; extracellular exosome [GO:0070062]; focal adhesion [GO:0005925]; membrane [GO:0016020]; nucleus [GO:0005634]; postsynapse [GO:0098794]; postsynaptic density [GO:0014069]; ribonucleoprotein complex [GO:1990904]; large …	317	0.424433	0.0849813		0.269518	-0.184228
P05413	FABP3 FABP11 MDGI	FABPH_HUMAN	Fatty acid-binding protein, heart (Fatty acid-binding protein 3) (Heart-type fatty acid-binding protein) (H-FABP) (Mammary-derived growth inhibitor) (MDGI) (Muscle fatty acid-binding protein) (M-FABP)	cytosol [GO:0005829]; extracellular exosome [GO:0070062]; extracellular space [GO:0005615]; sarcoplasm [GO:0016528]; cytoskeletal protein binding [GO:0008092]; icosatetraenoic acid binding [GO:0050543]; long-chain fatty acid binding [GO:0036041]; long-chain fatty acid transporter activity [GO:0005324]; oleic acid binding [GO:0070538]; brown fat cell differentiation [GO:0050873]; cholesterol homeo…	133		NA			NA
P05455	SSB	LA_HUMAN	Lupus La protein (La autoantigen) (La ribonucleoprotein) (Sjoegren syndrome type B antigen) (SS-B)	cytoplasm [GO:0005737]; nuclear chromosome, telomeric region [GO:0000784]; nucleus [GO:0005634]; ribonucleoprotein complex [GO:1990904]; mRNA binding [GO:0003729]; poly(U) RNA binding [GO:0008266]; RNA binding [GO:0003723]; sequence-specific mRNA binding [GO:1990825]; tRNA binding [GO:0000049]; histone mRNA metabolic process [GO:0008334]; IRES-dependent viral translational initiation [GO:0075522]…	408		0.0393875	NA		-0.259505	NA
P05546	SERPIND1 HCF2	HEP2_HUMAN	Heparin cofactor 2 (Heparin cofactor II) (HC-II) (Protease inhibitor leuserpin-2) (HLS2) (Serpin D1)	endoplasmic reticulum lumen [GO:0005788]; extracellular exosome [GO:0070062]; extracellular region [GO:0005576]; extracellular space [GO:0005615]; endopeptidase inhibitor activity [GO:0004866]; heparin binding [GO:0008201]; serine-type endopeptidase inhibitor activity [GO:0004867]; blood coagulation [GO:0007596]; cellular protein metabolic process [GO:0044267]; chemotaxis [GO:0006935]; negative r…	499	0.137042	0.0984314	0.000152325	-0.0195499	-0.36786	1.8075
P05783	KRT18 CYK18 PIG46	K1C18_HUMAN	Keratin, type I cytoskeletal 18 (Cell proliferation-inducing gene 46 protein) (Cytokeratin-18) (CK-18) (Keratin-18) (K18)	adherens junction [GO:0005912]; cell periphery [GO:0071944]; centriolar satellite [GO:0034451]; cytoplasm [GO:0005737]; cytosol [GO:0005829]; extracellular exosome [GO:0070062]; intermediate filament [GO:0005882]; keratin filament [GO:0045095]; microtubule organizing center [GO:0005815]; nucleolus [GO:0005730]; perinuclear region of cytoplasm [GO:0048471]; cadherin binding involved in cell-cell a…	430		0.239531	NA		-0.130438	NA
P05976	MYL1	MYL1_HUMAN	Myosin light chain 1/3, skeletal muscle isoform (MLC1/MLC3) (MLC1F/MLC3F) (Myosin light chain alkali 1/2) (Myosin light chain A1/A2)	cytosol [GO:0005829]; muscle myosin complex [GO:0005859]; myofibril [GO:0030016]; sarcomere [GO:0030017]; calcium ion binding [GO:0005509]; structural constituent of muscle [GO:0008307]; cardiac muscle contraction [GO:0060048]; muscle contraction [GO:0006936]; muscle filament sliding [GO:0030049]	194	0.0706523	0.579683	0.398266	0.0879398	0.330693	-0.312979
P06310	IGKV2-30	KV230_HUMAN	Immunoglobulin kappa variable 2-30 (Ig kappa chain V-II region RPMI 6410)	blood microparticle [GO:0072562]; extracellular exosome [GO:0070062]; extracellular region [GO:0005576]; extracellular space [GO:0005615]; immunoglobulin complex [GO:0019814]; plasma membrane [GO:0005886]; antigen binding [GO:0003823]; complement activation [GO:0006956]; complement activation, classical pathway [GO:0006958]; Fc-epsilon receptor signaling pathway [GO:0038095]; Fc-gamma receptor si…	120		0.221741	0.232076		0.162909	0.502009
P06312	IGKV4-1	KV401_HUMAN	Immunoglobulin kappa variable 4-1 (Ig kappa chain V-IV region B17) (Ig kappa chain V-IV region JI) (Ig kappa chain V-IV region Len) (Ig kappa chain V-IV region STH)	blood microparticle [GO:0072562]; extracellular region [GO:0005576]; extracellular space [GO:0005615]; immunoglobulin complex [GO:0019814]; plasma membrane [GO:0005886]; antigen binding [GO:0003823]; complement activation [GO:0006956]; complement activation, classical pathway [GO:0006958]; Fc-epsilon receptor signaling pathway [GO:0038095]; Fc-gamma receptor signaling pathway involved in phagocyt…	121	0.871444	0.452856	0.285617	0.0417935	0.122073	0.330965
P06396	GSN	GELS_HUMAN	Gelsolin (AGEL) (Actin-depolymerizing factor) (ADF) (Brevin)	actin cap [GO:0030478]; actin cytoskeleton [GO:0015629]; blood microparticle [GO:0072562]; cell [GO:0005623]; cortical actin cytoskeleton [GO:0030864]; cytoplasm [GO:0005737]; cytosol [GO:0005829]; extracellular exosome [GO:0070062]; extracellular region [GO:0005576]; extracellular space [GO:0005615]; ficolin-1-rich granule lumen [GO:1904813]; focal adhesion [GO:0005925]; lamellipodium [GO:003002…	782	0.00468335	0.107808	NA	0.0549657	0.128361	-0.313223
P06576	ATP5F1B ATP5B ATPMB ATPSB	ATPB_HUMAN	ATP synthase subunit beta, mitochondrial (EC 7.1.2.2) (ATP synthase F1 subunit beta)	cell [GO:0005623]; cell surface [GO:0009986]; extracellular exosome [GO:0070062]; membrane [GO:0016020]; mitochondrial matrix [GO:0005759]; mitochondrial membrane [GO:0031966]; mitochondrial nucleoid [GO:0042645]; mitochondrial proton-transporting ATP synthase complex [GO:0005753]; mitochondrial proton-transporting ATP synthase, catalytic core [GO:0005754]; mitochondrion [GO:0005739]; nucleus [GO…	529		0.243116	0.0780973		-0.092272	1.64543
P06702	S100A9 CAGB CFAG MRP14	S10A9_HUMAN	Protein S100-A9 (Calgranulin-B) (Calprotectin L1H subunit) (Leukocyte L1 complex heavy chain) (Migration inhibitory factor-related protein 14) (MRP-14) (p14) (S100 calcium-binding protein A9)	cell [GO:0005623]; cell junction [GO:0030054]; collagen-containing extracellular matrix [GO:0062023]; cytoplasm [GO:0005737]; cytoskeleton [GO:0005856]; cytosol [GO:0005829]; extracellular exosome [GO:0070062]; extracellular region [GO:0005576]; extracellular space [GO:0005615]; nucleoplasm [GO:0005654]; nucleus [GO:0005634]; plasma membrane [GO:0005886]; secretory granule lumen [GO:0034774]; ant…	114	7.54496e-05	0.469901	0.0140448	1.01001	0.119399	-1.906
P06727	APOA4	APOA4_HUMAN	Apolipoprotein A-IV (Apo-AIV) (ApoA-IV) (Apolipoprotein A4)	blood microparticle [GO:0072562]; chylomicron [GO:0042627]; collagen-containing extracellular matrix [GO:0062023]; cytosol [GO:0005829]; early endosome [GO:0005769]; endoplasmic reticulum lumen [GO:0005788]; extracellular exosome [GO:0070062]; extracellular region [GO:0005576]; extracellular space [GO:0005615]; high-density lipoprotein particle [GO:0034364]; very-low-density lipoprotein particle …	396	2.09682e-05	0.0694073	0.0299224	-0.109517	0.258292	0.755068
P06732	CKM CKMM	KCRM_HUMAN	Creatine kinase M-type (EC 2.7.3.2) (Creatine kinase M chain) (Creatine phosphokinase M-type) (CPK-M) (M-CK)	cytosol [GO:0005829]; extracellular space [GO:0005615]; ATP binding [GO:0005524]; creatine kinase activity [GO:0004111]; kinase activity [GO:0016301]; creatine metabolic process [GO:0006600]; phosphocreatine biosynthetic process [GO:0046314]	381	0.0353255	0.302877	0.01505	0.166288	1.99645	-1.11448
P06733	ENO1 ENO1L1 MBPB1 MPB1	ENOA_HUMAN	Alpha-enolase (EC 4.2.1.11) (2-phospho-D-glycerate hydro-lyase) (C-myc promoter-binding protein) (Enolase 1) (MBP-1) (MPB-1) (Non-neural enolase) (NNE) (Phosphopyruvate hydratase) (Plasminogen-binding protein)	cell cortex region [GO:0099738]; cell surface [GO:0009986]; cytoplasm [GO:0005737]; cytosol [GO:0005829]; extracellular exosome [GO:0070062]; extracellular space [GO:0005615]; M band [GO:0031430]; membrane [GO:0016020]; nucleus [GO:0005634]; phosphopyruvate hydratase complex [GO:0000015]; plasma membrane [GO:0005886]; cadherin binding [GO:0045296]; DNA-binding transcription repressor activity, RN…	434	0.00620755	0.337025		0.494971	-0.0947273
P06737	PYGL	PYGL_HUMAN	Glycogen phosphorylase, liver form (EC 2.4.1.1)	cytoplasm [GO:0005737]; cytosol [GO:0005829]; extracellular exosome [GO:0070062]; extracellular region [GO:0005576]; ficolin-1-rich granule lumen [GO:1904813]; secretory granule lumen [GO:0034774]; AMP binding [GO:0016208]; ATP binding [GO:0005524]; bile acid binding [GO:0032052]; drug binding [GO:0008144]; glucose binding [GO:0005536]; glycogen phosphorylase activity [GO:0008184]; identical prot…	847	0.00536147	0.383165	NA	0.426608	0.0652689	-0.542793
P06744	GPI	G6PI_HUMAN	Glucose-6-phosphate isomerase (GPI) (EC 5.3.1.9) (Autocrine motility factor) (AMF) (Neuroleukin) (NLK) (Phosphoglucose isomerase) (PGI) (Phosphohexose isomerase) (PHI) (Sperm antigen 36) (SA-36)	cytosol [GO:0005829]; extracellular exosome [GO:0070062]; extracellular region [GO:0005576]; ficolin-1-rich granule lumen [GO:1904813]; membrane [GO:0016020]; nucleoplasm [GO:0005654]; plasma membrane [GO:0005886]; secretory granule lumen [GO:0034774]; cytokine activity [GO:0005125]; glucose-6-phosphate isomerase activity [GO:0004347]; growth factor activity [GO:0008083]; monosaccharide binding […	558	0.00217084	0.863188		0.550754	0.0126881
P06748	NPM1 NPM	NPM_HUMAN	Nucleophosmin (NPM) (Nucleolar phosphoprotein B23) (Nucleolar protein NO38) (Numatrin)	centrosome [GO:0005813]; cytoplasm [GO:0005737]; cytosol [GO:0005829]; focal adhesion [GO:0005925]; membrane [GO:0016020]; nucleolus [GO:0005730]; nucleoplasm [GO:0005654]; nucleus [GO:0005634]; protein-containing complex [GO:0032991]; protein-DNA complex [GO:0032993]; ribonucleoprotein complex [GO:1990904]; spindle pole centrosome [GO:0031616]; activating transcription factor binding [GO:0033613…	294		0.126897	NA		-0.12461	NA
P06858	LPL LIPD	LIPL_HUMAN	Lipoprotein lipase (LPL) (EC 3.1.1.34) (Phospholipase A1) (EC 3.1.1.32)	cell surface [GO:0009986]; chylomicron [GO:0042627]; extracellular region [GO:0005576]; extracellular space [GO:0005615]; plasma membrane [GO:0005886]; very-low-density lipoprotein particle [GO:0034361]; apolipoprotein binding [GO:0034185]; calcium ion binding [GO:0005509]; heparan sulfate proteoglycan binding [GO:0043395]; heparin binding [GO:0008201]; lipase activity [GO:0016298]; lipoprotein l…	475	0.976466	NA	0.183209	0.0041035	NA	1.20131
P06870	KLK1	KLK1_HUMAN	Kallikrein-1 (EC 3.4.21.35) (Kidney/pancreas/salivary gland kallikrein) (Tissue kallikrein)	extracellular exosome [GO:0070062]; nucleus [GO:0005634]; secretory granule [GO:0030141]; serine-type endopeptidase activity [GO:0004252]; regulation of systemic arterial blood pressure [GO:0003073]; zymogen activation [GO:0031638]	262		0.811309	0.518061		0.0336913	-0.167383
P07099	EPHX1 EPHX EPOX	HYEP_HUMAN	Epoxide hydrolase 1 (EC 3.3.2.9) (Epoxide hydratase) (Microsomal epoxide hydrolase) (mEH)	endoplasmic reticulum membrane [GO:0005789]; integral component of membrane [GO:0016021]; cis-stilbene-oxide hydrolase activity [GO:0033961]; epoxide hydrolase activity [GO:0004301]; arachidonic acid metabolic process [GO:0019369]; aromatic compound catabolic process [GO:0019439]; epoxide metabolic process [GO:0097176]; response to organic cyclic compound [GO:0014070]; response to toxic substance…	455		0.219868	NA		-0.137906	-0.980381
P07108	DBI	ACBP_HUMAN	Acyl-CoA-binding protein (ACBP) (Diazepam-binding inhibitor) (DBI) (Endozepine) (EP)	endoplasmic reticulum lumen [GO:0005788]; extracellular exosome [GO:0070062]; Golgi apparatus [GO:0005794]; perinuclear endoplasmic reticulum [GO:0097038]; protein-lipid complex [GO:0032994]; benzodiazepine receptor binding [GO:0030156]; identical protein binding [GO:0042802]; lipid binding [GO:0008289]; long-chain fatty acyl-CoA binding [GO:0036042]; acyl-CoA metabolic process [GO:0006637]; nega…	87	0.00620321	0.314639	0.356461	0.432596	-0.219895	-0.905109
P07195	LDHB	LDHB_HUMAN	L-lactate dehydrogenase B chain (LDH-B) (EC 1.1.1.27) (LDH heart subunit) (LDH-H) (Renal carcinoma antigen NY-REN-46)	cytoplasm [GO:0005737]; cytosol [GO:0005829]; extracellular exosome [GO:0070062]; membrane [GO:0016020]; membrane raft [GO:0045121]; identical protein binding [GO:0042802]; L-lactate dehydrogenase activity [GO:0004459]; carbohydrate metabolic process [GO:0005975]; pyruvate metabolic process [GO:0006090]	334	0.0535893	0.684937	0.0138974	0.127455	0.0309909	0.741651
P07237	P4HB ERBA2L PDI PDIA1 PO4DB	PDIA1_HUMAN	Protein disulfide-isomerase (PDI) (EC 5.3.4.1) (Cellular thyroid hormone-binding protein) (Prolyl 4-hydroxylase subunit beta) (p55)	cell [GO:0005623]; cytoskeleton [GO:0005856]; cytosol [GO:0005829]; endoplasmic reticulum [GO:0005783]; endoplasmic reticulum chaperone complex [GO:0034663]; endoplasmic reticulum lumen [GO:0005788]; endoplasmic reticulum-Golgi intermediate compartment [GO:0005793]; external side of plasma membrane [GO:0009897]; extracellular exosome [GO:0070062]; extracellular region [GO:0005576]; focal adhesion…	508	0.555197	0.0397883		-0.0199498	-0.152395
P07305	H1-0 H1F0 H1FV	H10_HUMAN	Histone H1.0 (Histone H1') (Histone H1(0)) [Cleaved into: Histone H1.0, N-terminally processed]	actin cytoskeleton [GO:0015629]; Golgi apparatus [GO:0005794]; host cell nucleus [GO:0042025]; nuclear body [GO:0016604]; nuclear chromatin [GO:0000790]; nuclear euchromatin [GO:0005719]; nucleoplasm [GO:0005654]; nucleosome [GO:0000786]; nucleus [GO:0005634]; transcriptional repressor complex [GO:0017053]; AT DNA binding [GO:0003680]; chromatin DNA binding [GO:0031490]; double-stranded DNA bindi…	194		0.794024	0.927935		-0.0418912	0.0549059
P07355	ANXA2 ANX2 ANX2L4 CAL1H LPC2D	ANXA2_HUMAN	Annexin A2 (Annexin II) (Annexin-2) (Calpactin I heavy chain) (Calpactin-1 heavy chain) (Chromobindin-8) (Lipocortin II) (Placental anticoagulant protein IV) (PAP-IV) (Protein I) (p36)	adherens junction [GO:0005912]; AnxA2-p11 complex [GO:1990665]; azurophil granule lumen [GO:0035578]; basement membrane [GO:0005604]; basolateral plasma membrane [GO:0016323]; cell cortex [GO:0005938]; cell surface [GO:0009986]; collagen-containing extracellular matrix [GO:0062023]; cytoplasm [GO:0005737]; cytosol [GO:0005829]; early endosome [GO:0005769]; endosome [GO:0005768]; extracellular exo…	339	0.136015	0.0589105		-0.344799	-0.153641
P07357	C8A	CO8A_HUMAN	Complement component C8 alpha chain (Complement component 8 subunit alpha)	blood microparticle [GO:0072562]; extracellular exosome [GO:0070062]; extracellular region [GO:0005576]; extracellular space [GO:0005615]; membrane [GO:0016020]; membrane attack complex [GO:0005579]; complement binding [GO:0001848]; protein-containing complex binding [GO:0044877]; complement activation [GO:0006956]; complement activation, alternative pathway [GO:0006957]; complement activation, c…	584	0.696417	NA	0.780957	0.00712269	-0.292368	-0.140026
P07360	C8G	CO8G_HUMAN	Complement component C8 gamma chain	blood microparticle [GO:0072562]; extracellular exosome [GO:0070062]; extracellular region [GO:0005576]; membrane attack complex [GO:0005579]; complement binding [GO:0001848]; protein-containing complex binding [GO:0044877]; retinol binding [GO:0019841]; complement activation, alternative pathway [GO:0006957]; complement activation, classical pathway [GO:0006958]; cytolysis [GO:0019835]; regulati…	202	0.892209	NA	0.0284583	-0.00191851	0.734289	1.16543
P07384	CAPN1 CANPL1 PIG30	CAN1_HUMAN	Calpain-1 catalytic subunit (EC 3.4.22.52) (Calcium-activated neutral proteinase 1) (CANP 1) (Calpain mu-type) (Calpain-1 large subunit) (Cell proliferation-inducing gene 30 protein) (Micromolar-calpain) (muCANP)	cytoplasm [GO:0005737]; cytosol [GO:0005829]; extracellular exosome [GO:0070062]; extracellular region [GO:0005576]; ficolin-1-rich granule lumen [GO:1904813]; focal adhesion [GO:0005925]; lysosome [GO:0005764]; membrane [GO:0016020]; mitochondrion [GO:0005739]; plasma membrane [GO:0005886]; calcium ion binding [GO:0005509]; calcium-dependent cysteine-type endopeptidase activity [GO:0004198]; cor…	714	0.0771721	0.219253	NA	0.245839	-0.113359	-0.830198
P07451	CA3	CAH3_HUMAN	Carbonic anhydrase 3 (EC 4.2.1.1) (Carbonate dehydratase III) (Carbonic anhydrase III) (CA-III)	cytosol [GO:0005829]; carbonate dehydratase activity [GO:0004089]; nickel cation binding [GO:0016151]; phosphatase activity [GO:0016791]; zinc ion binding [GO:0008270]; bicarbonate transport [GO:0015701]; response to bacterium [GO:0009617]; response to ethanol [GO:0045471]; response to oxidative stress [GO:0006979]	260	0.0324254	NA		0.261943	0.228083
P07476	IVL	INVO_HUMAN	Involucrin	centrosome [GO:0005813]; cornified envelope [GO:0001533]; cytoplasm [GO:0005737]; cytosol [GO:0005829]; extracellular exosome [GO:0070062]; nuclear body [GO:0016604]; cornification [GO:0070268]; isopeptide cross-linking via N6-(L-isoglutamyl)-L-lysine [GO:0018153]; keratinocyte differentiation [GO:0030216]; peptide cross-linking [GO:0018149]; response to UV-B [GO:0010224]	585	0.888609	0.745234	0.0211766	0.00535985	0.0335061	-2.43044
P07602	PSAP GLBA SAP1	SAP_HUMAN	Prosaposin (Proactivator polypeptide) [Cleaved into: Saposin-A (Protein A); Saposin-B-Val; Saposin-B (Cerebroside sulfate activator) (CSAct) (Dispersin) (Sphingolipid activator protein 1) (SAP-1) (Sulfatide/GM1 activator); Saposin-C (A1 activator) (Co-bet	aggresome [GO:0016235]; azurophil granule membrane [GO:0035577]; collagen-containing extracellular matrix [GO:0062023]; extracellular exosome [GO:0070062]; extracellular region [GO:0005576]; extracellular space [GO:0005615]; intracellular membrane-bounded organelle [GO:0043231]; late endosome [GO:0005770]; lysosomal lumen [GO:0043202]; lysosomal membrane [GO:0005765]; lysosome [GO:0005764]; plasm…	524	0.0570277	0.0555828	0.851614	0.0973554	0.37686	0.189625
P07686	HEXB HCC7	HEXB_HUMAN	Beta-hexosaminidase subunit beta (EC 3.2.1.52) (Beta-N-acetylhexosaminidase subunit beta) (Hexosaminidase subunit B) (Cervical cancer proto-oncogene 7 protein) (HCC-7) (N-acetyl-beta-glucosaminidase subunit beta) [Cleaved into: Beta-hexosaminidase subunit	acrosomal vesicle [GO:0001669]; azurophil granule [GO:0042582]; azurophil granule lumen [GO:0035578]; cell [GO:0005623]; extracellular exosome [GO:0070062]; extracellular region [GO:0005576]; lysosomal lumen [GO:0043202]; membrane [GO:0016020]; acetylglucosaminyltransferase activity [GO:0008375]; beta-N-acetylhexosaminidase activity [GO:0004563]; identical protein binding [GO:0042802]; N-acetyl-b…	556	0.0291861	0.0149349	0.956085	-0.0674928	0.46489	-0.0139746
P07711	CTSL CTSL1	CATL1_HUMAN	Cathepsin L1 (EC 3.4.22.15) (Cathepsin L) (Major excreted protein) (MEP) [Cleaved into: Cathepsin L1 heavy chain; Cathepsin L1 light chain]	apical plasma membrane [GO:0016324]; collagen-containing extracellular matrix [GO:0062023]; endolysosome lumen [GO:0036021]; extracellular exosome [GO:0070062]; extracellular region [GO:0005576]; extracellular space [GO:0005615]; lysosomal lumen [GO:0043202]; lysosome [GO:0005764]; multivesicular body [GO:0005771]; nucleus [GO:0005634]; plasma membrane [GO:0005886]; collagen binding [GO:0005518];…	333	0.00341636	0.175447	0.188765	0.186257	0.330021	-0.379246
P07737	PFN1	PROF1_HUMAN	Profilin-1 (Epididymis tissue protein Li 184a) (Profilin I)	blood microparticle [GO:0072562]; cell cortex [GO:0005938]; cytoplasm [GO:0005737]; cytoskeleton [GO:0005856]; cytosol [GO:0005829]; extracellular exosome [GO:0070062]; focal adhesion [GO:0005925]; glutamatergic synapse [GO:0098978]; membrane [GO:0016020]; nucleus [GO:0005634]; actin binding [GO:0003779]; actin monomer binding [GO:0003785]; adenyl-nucleotide exchange factor activity [GO:0000774];…	140	0.0121656	0.250751		0.742686	-0.0943894
P07738	BPGM	PMGE_HUMAN	Bisphosphoglycerate mutase (BPGM) (EC 5.4.2.4) (2,3-bisphosphoglycerate mutase, erythrocyte) (2,3-bisphosphoglycerate synthase) (EC 5.4.2.11) (2,3-diphosphoglycerate mutase) (DPGM) (BPG-dependent PGAM)	cytosol [GO:0005829]; extracellular exosome [GO:0070062]; bisphosphoglycerate mutase activity [GO:0004082]; hydrolase activity [GO:0016787]; phosphoglycerate mutase activity [GO:0004619]; canonical glycolysis [GO:0061621]; carbohydrate metabolic process [GO:0005975]; erythrocyte development [GO:0048821]; respiratory gaseous exchange by respiratory system [GO:0007585]	259	0.748049	0.328112		0.0364948	-0.154416
P07741	APRT	APT_HUMAN	Adenine phosphoribosyltransferase (APRT) (EC 2.4.2.7)	cytoplasm [GO:0005737]; cytosol [GO:0005829]; extracellular exosome [GO:0070062]; extracellular region [GO:0005576]; nucleoplasm [GO:0005654]; secretory granule lumen [GO:0034774]; adenine binding [GO:0002055]; adenine phosphoribosyltransferase activity [GO:0003999]; AMP binding [GO:0016208]; adenine salvage [GO:0006168]; AMP salvage [GO:0044209]; cellular response to insulin stimulus [GO:0032869…	180	0.973226	0.274574		0.00716023	-0.131273
P07814	EPRS1 EPRS GLNS PARS QARS QPRS PIG32	SYEP_HUMAN	Bifunctional glutamate/proline--tRNA ligase (Bifunctional aminoacyl-tRNA synthetase) (Cell proliferation-inducing gene 32 protein) (Glutamatyl-prolyl-tRNA synthetase) [Includes: Glutamate--tRNA ligase (EC 6.1.1.17) (Glutamyl-tRNA synthetase) (GluRS); Prol	aminoacyl-tRNA synthetase multienzyme complex [GO:0017101]; cytoplasm [GO:0005737]; cytosol [GO:0005829]; GAIT complex [GO:0097452]; membrane [GO:0016020]; plasma membrane [GO:0005886]; ribonucleoprotein complex [GO:1990904]; ATP binding [GO:0005524]; glutamate-tRNA ligase activity [GO:0004818]; GTPase binding [GO:0051020]; identical protein binding [GO:0042802]; proline-tRNA ligase activity [GO:…	1512		0.0220706	NA		-0.137882	NA
P07858	CTSB CPSB	CATB_HUMAN	Cathepsin B (EC 3.4.22.1) (APP secretase) (APPS) (Cathepsin B1) [Cleaved into: Cathepsin B light chain; Cathepsin B heavy chain]	apical plasma membrane [GO:0016324]; collagen-containing extracellular matrix [GO:0062023]; endolysosome lumen [GO:0036021]; external side of plasma membrane [GO:0009897]; extracellular exosome [GO:0070062]; extracellular region [GO:0005576]; extracellular space [GO:0005615]; ficolin-1-rich granule lumen [GO:1904813]; intracellular [GO:0005622]; intracellular membrane-bounded organelle [GO:004323…	339	0.00853762	0.130465	0.00919204	0.0947808	0.0929408	-0.765627
P07900	HSP90AA1 HSP90A HSPC1 HSPCA	HS90A_HUMAN	Heat shock protein HSP 90-alpha (Heat shock 86 kDa) (HSP 86) (HSP86) (Lipopolysaccharide-associated protein 2) (LAP-2) (LPS-associated protein 2) (Renal carcinoma antigen NY-REN-38)	axonal growth cone [GO:0044295]; cell surface [GO:0009986]; cytoplasm [GO:0005737]; cytosol [GO:0005829]; dendritic growth cone [GO:0044294]; endocytic vesicle lumen [GO:0071682]; extracellular exosome [GO:0070062]; extracellular region [GO:0005576]; ficolin-1-rich granule lumen [GO:1904813]; lysosomal lumen [GO:0043202]; melanosome [GO:0042470]; membrane [GO:0016020]; myelin sheath [GO:0043209];…	732	0.0221986	0.00936877	0.521129	0.445648	-0.186284	0.365514
P07910	HNRNPC HNRPC	HNRPC_HUMAN	Heterogeneous nuclear ribonucleoproteins C1/C2 (hnRNP C1/C2)	actin cytoskeleton [GO:0015629]; catalytic step 2 spliceosome [GO:0071013]; cytosol [GO:0005829]; extracellular exosome [GO:0070062]; extracellular region [GO:0005576]; membrane [GO:0016020]; nuclear chromatin [GO:0000790]; nucleoplasm [GO:0005654]; nucleus [GO:0005634]; protein-containing complex [GO:0032991]; spliceosomal complex [GO:0005681]; telomerase holoenzyme complex [GO:0005697]; identic…	306		0.00124142			-0.303026
P07919	UQCRH	QCR6_HUMAN	Cytochrome b-c1 complex subunit 6, mitochondrial (Complex III subunit 6) (Complex III subunit VIII) (Cytochrome c1 non-heme 11 kDa protein) (Mitochondrial hinge protein) (Ubiquinol-cytochrome c reductase complex 11 kDa protein)	mitochondrial inner membrane [GO:0005743]; mitochondrial respirasome [GO:0005746]; mitochondrial respiratory chain complex III [GO:0005750]; mitochondrion [GO:0005739]; ubiquinol-cytochrome-c reductase activity [GO:0008121]; aerobic respiration [GO:0009060]; mitochondrial electron transport, ubiquinol to cytochrome c [GO:0006122]; oxidation-reduction process [GO:0055114]; oxidative phosphorylatio…	91		0.11997	NA		-0.33174	NA
P07951	TPM2 TMSB	TPM2_HUMAN	Tropomyosin beta chain (Beta-tropomyosin) (Tropomyosin-2)	actin cytoskeleton [GO:0015629]; actin filament [GO:0005884]; cytosol [GO:0005829]; muscle thin filament tropomyosin [GO:0005862]; actin binding [GO:0003779]; actin filament binding [GO:0051015]; identical protein binding [GO:0042802]; protein heterodimerization activity [GO:0046982]; protein homodimerization activity [GO:0042803]; structural constituent of muscle [GO:0008307]; actin filament org…	284		0.293843			0.530383
P07954	FH	FUMH_HUMAN	Fumarate hydratase, mitochondrial (Fumarase) (HsFH) (EC 4.2.1.2)	chromosome [GO:0005694]; cytoplasm [GO:0005737]; cytosol [GO:0005829]; extracellular exosome [GO:0070062]; mitochondrial matrix [GO:0005759]; mitochondrion [GO:0005739]; nucleus [GO:0005634]; site of double-strand break [GO:0035861]; tricarboxylic acid cycle enzyme complex [GO:0045239]; fumarate hydratase activity [GO:0004333]; histone binding [GO:0042393]; cellular response to DNA damage stimulu…	510		0.51533	0.19334		-0.0597932	0.686462
P07996	THBS1 TSP TSP1	TSP1_HUMAN	Thrombospondin-1 (Glycoprotein G)	cell surface [GO:0009986]; collagen-containing extracellular matrix [GO:0062023]; endoplasmic reticulum [GO:0005783]; endoplasmic reticulum lumen [GO:0005788]; external side of plasma membrane [GO:0009897]; extracellular exosome [GO:0070062]; extracellular matrix [GO:0031012]; extracellular region [GO:0005576]; extracellular space [GO:0005615]; fibrinogen complex [GO:0005577]; platelet alpha gran…	1170	0.285289	0.00434176	0.00488841	-0.236302	0.655832	-0.950624
P07998	RNASE1 RIB1 RNS1	RNAS1_HUMAN	Ribonuclease pancreatic (EC 4.6.1.18) (HP-RNase) (RIB-1) (RNase UpI-1) (Ribonuclease 1) (RNase 1) (Ribonuclease A) (RNase A)	extracellular exosome [GO:0070062]; lyase activity [GO:0016829]; nucleic acid binding [GO:0003676]; ribonuclease A activity [GO:0004522]; ribonuclease activity [GO:0004540]; RNA phosphodiester bond hydrolysis [GO:0090501]	156	0.00110234	NA	0.0212599	0.175115	-0.266462	-0.787253
P08133	ANXA6 ANX6	ANXA6_HUMAN	Annexin A6 (67 kDa calelectrin) (Annexin VI) (Annexin-6) (Calphobindin-II) (CPB-II) (Chromobindin-20) (Lipocortin VI) (Protein III) (p68) (p70)	collagen-containing extracellular matrix [GO:0062023]; cytoplasm [GO:0005737]; extracellular exosome [GO:0070062]; focal adhesion [GO:0005925]; late endosome membrane [GO:0031902]; lysosomal membrane [GO:0005765]; melanosome [GO:0042470]; membrane [GO:0016020]; mitochondrion [GO:0005739]; perinuclear region of cytoplasm [GO:0048471]; actin filament binding [GO:0051015]; calcium channel activity […	673	0.436627	0.239461	0.0190835	-0.172424	0.210098	1.06758
P08185	SERPINA6 CBG	CBG_HUMAN	Corticosteroid-binding globulin (CBG) (Serpin A6) (Transcortin)	extracellular exosome [GO:0070062]; extracellular space [GO:0005615]; serine-type endopeptidase inhibitor activity [GO:0004867]; steroid binding [GO:0005496]; glucocorticoid metabolic process [GO:0008211]; negative regulation of endopeptidase activity [GO:0010951]	405	0.419457	0.65103	3.84e-06	0.0398613	-0.0972256	2.25781
P08238	HSP90AB1 HSP90B HSPC2 HSPCB	HS90B_HUMAN	Heat shock protein HSP 90-beta (HSP 90) (Heat shock 84 kDa) (HSP 84) (HSP84)	apical plasma membrane [GO:0016324]; aryl hydrocarbon receptor complex [GO:0034751]; axonal growth cone [GO:0044295]; basolateral plasma membrane [GO:0016323]; brush border membrane [GO:0031526]; cell surface [GO:0009986]; cytoplasm [GO:0005737]; cytosol [GO:0005829]; dendritic growth cone [GO:0044294]; extracellular exosome [GO:0070062]; extracellular region [GO:0005576]; ficolin-1-rich granule …	724	0.0328951	0.0183217	0.890746	0.396604	-0.231158	-0.0818832
P08240	SRPRA SRPR	SRPRA_HUMAN	Signal recognition particle receptor subunit alpha (SR-alpha) (Docking protein alpha) (DP-alpha)	endoplasmic reticulum membrane [GO:0005789]; extracellular exosome [GO:0070062]; membrane [GO:0016020]; signal recognition particle receptor complex [GO:0005785]; GTP binding [GO:0005525]; GTPase activity [GO:0003924]; RNA binding [GO:0003723]; signal recognition particle binding [GO:0005047]; cotranslational protein targeting to membrane [GO:0006613]; IRE1-mediated unfolded protein response [GO:…	638		0.604823			-0.0687102
P08246	ELANE ELA2	ELNE_HUMAN	Neutrophil elastase (EC 3.4.21.37) (Bone marrow serine protease) (Elastase-2) (Human leukocyte elastase) (HLE) (Medullasin) (PMN elastase)	azurophil granule lumen [GO:0035578]; cell [GO:0005623]; cell surface [GO:0009986]; collagen-containing extracellular matrix [GO:0062023]; cytoplasm [GO:0005737]; extracellular exosome [GO:0070062]; extracellular region [GO:0005576]; extracellular space [GO:0005615]; phagocytic vesicle [GO:0045335]; secretory granule [GO:0030141]; specific granule lumen [GO:0035580]; transcriptional repressor com…	267		0.461904	0.393288		-0.103584	-1.04254
P08294	SOD3	SODE_HUMAN	Extracellular superoxide dismutase [Cu-Zn] (EC-SOD) (EC 1.15.1.1)	collagen-containing extracellular matrix [GO:0062023]; extracellular exosome [GO:0070062]; extracellular region [GO:0005576]; extracellular space [GO:0005615]; Golgi lumen [GO:0005796]; nucleus [GO:0005634]; copper ion binding [GO:0005507]; heparin binding [GO:0008201]; superoxide dismutase activity [GO:0004784]; cellular response to oxidative stress [GO:0034599]; removal of superoxide radicals […	240	0.000115848	NA	0.229109	0.151939	NA	-0.342927
P08311	CTSG	CATG_HUMAN	Cathepsin G (CG) (EC 3.4.21.20)	azurophil granule lumen [GO:0035578]; cell surface [GO:0009986]; collagen-containing extracellular matrix [GO:0062023]; cytoplasm [GO:0005737]; cytoplasmic stress granule [GO:0010494]; extracellular exosome [GO:0070062]; extracellular region [GO:0005576]; extracellular space [GO:0005615]; nucleus [GO:0005634]; plasma membrane [GO:0005886]; secretory granule [GO:0030141]; heparin binding [GO:00082…	255	0.00162482	0.310596	0.00759676	0.246217	0.0882904	-1.18236
P08493	MGP MGLAP GIG36	MGP_HUMAN	Matrix Gla protein (MGP) (Cell growth-inhibiting gene 36 protein)	collagen-containing extracellular matrix [GO:0062023]; extracellular exosome [GO:0070062]; extracellular matrix [GO:0031012]; calcium ion binding [GO:0005509]; extracellular matrix structural constituent [GO:0005201]; structural constituent of bone [GO:0008147]; cartilage condensation [GO:0001502]; cell differentiation [GO:0030154]; ossification [GO:0001503]; regulation of bone mineralization [GO…	103	0.0141993	0.00494404	NA	0.236946	1.23839	NA
P08559	PDHA1 PHE1A	ODPA_HUMAN	Pyruvate dehydrogenase E1 component subunit alpha, somatic form, mitochondrial (EC 1.2.4.1) (PDHE1-A type I)	mitochondrial matrix [GO:0005759]; mitochondrial pyruvate dehydrogenase complex [GO:0005967]; mitochondrion [GO:0005739]; nucleolus [GO:0005730]; nucleus [GO:0005634]; pyruvate dehydrogenase complex [GO:0045254]; pyruvate dehydrogenase (acetyl-transferring) activity [GO:0004739]; pyruvate dehydrogenase (NAD+) activity [GO:0034604]; acetyl-CoA biosynthetic process from pyruvate [GO:0006086]; gluco…	390		0.434663	NA		0.110229	NA
P08567	PLEK P47	PLEK_HUMAN	Pleckstrin (Platelet 47 kDa protein) (p47)	cytoplasm [GO:0005737]; cytosol [GO:0005829]; extracellular region [GO:0005576]; membrane [GO:0016020]; plasma membrane [GO:0005886]; ruffle membrane [GO:0032587]; phosphatidylinositol-3,4-bisphosphate binding [GO:0043325]; protein homodimerization activity [GO:0042803]; protein kinase C binding [GO:0005080]; actin cytoskeleton reorganization [GO:0031532]; cell projection organization [GO:0030030…	350	0.0276155	0.312661		0.581856	0.14987
P08571	CD14	CD14_HUMAN	Monocyte differentiation antigen CD14 (Myeloid cell-specific leucine-rich glycoprotein) (CD antigen CD14) [Cleaved into: Monocyte differentiation antigen CD14, urinary form; Monocyte differentiation antigen CD14, membrane-bound form]	anchored component of external side of plasma membrane [GO:0031362]; cell surface [GO:0009986]; endosome membrane [GO:0010008]; external side of plasma membrane [GO:0009897]; extracellular exosome [GO:0070062]; extracellular region [GO:0005576]; extracellular space [GO:0005615]; Golgi apparatus [GO:0005794]; lipopolysaccharide receptor complex [GO:0046696]; membrane raft [GO:0045121]; plasma memb…	375	0.196503	0.0233811	0.0385441	-0.0387379	0.478867	0.556213
P08574	CYC1	CY1_HUMAN	Cytochrome c1, heme protein, mitochondrial (EC 7.1.1.8) (Complex III subunit 4) (Complex III subunit IV) (Cytochrome b-c1 complex subunit 4) (Ubiquinol-cytochrome-c reductase complex cytochrome c1 subunit) (Cytochrome c-1)	cytosol [GO:0005829]; integral component of membrane [GO:0016021]; membrane [GO:0016020]; mitochondrial inner membrane [GO:0005743]; mitochondrial respiratory chain complex III [GO:0005750]; mitochondrion [GO:0005739]; nuclear body [GO:0016604]; nucleoplasm [GO:0005654]; nucleus [GO:0005634]; electron transporter, transferring electrons from CoQH2-cytochrome c reductase complex and cytochrome c o…	325		0.424506	NA		-0.0890411	NA
P08575	PTPRC CD45	PTPRC_HUMAN	Receptor-type tyrosine-protein phosphatase C (EC 3.1.3.48) (Leukocyte common antigen) (L-CA) (T200) (CD antigen CD45)	bleb [GO:0032059]; cell [GO:0005623]; cell surface [GO:0009986]; cytoplasmic side of plasma membrane [GO:0009898]; external side of plasma membrane [GO:0009897]; extracellular exosome [GO:0070062]; focal adhesion [GO:0005925]; integral component of membrane [GO:0016021]; integral component of plasma membrane [GO:0005887]; membrane [GO:0016020]; membrane microdomain [GO:0098857]; membrane raft [GO…	1306	0.940483	0.298032	NA	-0.00286332	0.179662	-1.15821
P08582	MELTF MAP97 MFI2	TRFM_HUMAN	Melanotransferrin (Melanoma-associated antigen p97) (CD antigen CD228)	anchored component of plasma membrane [GO:0046658]; cell surface [GO:0009986]; endoplasmic reticulum lumen [GO:0005788]; extracellular exosome [GO:0070062]; extracellular region [GO:0005576]; plasma membrane [GO:0005886]; iron ion binding [GO:0005506]; cellular protein metabolic process [GO:0044267]; iron ion homeostasis [GO:0055072]; iron ion transport [GO:0006826]; negative regulation of substr…	738		NA	0.388727		NA	-0.150405
P08603	CFH HF HF1 HF2	CFAH_HUMAN	Complement factor H (H factor 1)	blood microparticle [GO:0072562]; extracellular exosome [GO:0070062]; extracellular region [GO:0005576]; extracellular space [GO:0005615]; heparan sulfate proteoglycan binding [GO:0043395]; heparin binding [GO:0008201]; identical protein binding [GO:0042802]; complement activation [GO:0006956]; complement activation, alternative pathway [GO:0006957]; regulation of complement activation [GO:003044…	1231	0.0171512	0.327485	0.0291545	-0.0285631	0.145701	0.653624
P08670	VIM	VIME_HUMAN	Vimentin	cell leading edge [GO:0031252]; cytoplasm [GO:0005737]; cytoskeleton [GO:0005856]; cytosol [GO:0005829]; extracellular exosome [GO:0070062]; focal adhesion [GO:0005925]; intermediate filament [GO:0005882]; intermediate filament cytoskeleton [GO:0045111]; neuron projection [GO:0043005]; nuclear matrix [GO:0016363]; peroxisome [GO:0005777]; phagocytic vesicle [GO:0045335]; plasma membrane [GO:00058…	466		0.585513	NA		0.106795	-0.165745
P08697	SERPINF2 AAP PLI	A2AP_HUMAN	Alpha-2-antiplasmin (Alpha-2-AP) (Alpha-2-plasmin inhibitor) (Alpha-2-PI) (Serpin F2)	blood microparticle [GO:0072562]; cell surface [GO:0009986]; collagen-containing extracellular matrix [GO:0062023]; extracellular exosome [GO:0070062]; extracellular region [GO:0005576]; extracellular space [GO:0005615]; fibrinogen complex [GO:0005577]; platelet alpha granule lumen [GO:0031093]; endopeptidase inhibitor activity [GO:0004866]; protease binding [GO:0002020]; protein homodimerization…	491	0.0356	0.493635		-0.0222182	0.0797839
P08727	KRT19	K1C19_HUMAN	Keratin, type I cytoskeletal 19 (Cytokeratin-19) (CK-19) (Keratin-19) (K19)	apicolateral plasma membrane [GO:0016327]; cell periphery [GO:0071944]; costamere [GO:0043034]; cytosol [GO:0005829]; dystrophin-associated glycoprotein complex [GO:0016010]; extracellular exosome [GO:0070062]; intermediate filament [GO:0005882]; plasma membrane [GO:0005886]; sarcolemma [GO:0042383]; terminal web [GO:1990357]; Z disc [GO:0030018]; protein-containing complex binding [GO:0044877]; …	400		0.714977			-0.114075
P08754	GNAI3	GNAI3_HUMAN	Guanine nucleotide-binding protein G(i) subunit alpha (G(i) alpha-3)	centrosome [GO:0005813]; cytoplasm [GO:0005737]; extracellular exosome [GO:0070062]; Golgi apparatus [GO:0005794]; heterotrimeric G-protein complex [GO:0005834]; lysosomal membrane [GO:0005765]; membrane [GO:0016020]; membrane raft [GO:0045121]; midbody [GO:0030496]; plasma membrane [GO:0005886]; zymogen granule [GO:0042588]; G protein-coupled receptor binding [GO:0001664]; G protein-coupled sero…	354		0.0120456	0.224026		-0.354492	0.27186
P08758	ANXA5 ANX5 ENX2 PP4	ANXA5_HUMAN	Annexin A5 (Anchorin CII) (Annexin V) (Annexin-5) (Calphobindin I) (CBP-I) (Endonexin II) (Lipocortin V) (Placental anticoagulant protein 4) (PP4) (Placental anticoagulant protein I) (PAP-I) (Thromboplastin inhibitor) (Vascular anticoagulant-alpha) (VAC-a	collagen-containing extracellular matrix [GO:0062023]; cytoplasm [GO:0005737]; cytosol [GO:0005829]; endothelial microparticle [GO:0072563]; external side of plasma membrane [GO:0009897]; extracellular exosome [GO:0070062]; extracellular region [GO:0005576]; focal adhesion [GO:0005925]; intracellular [GO:0005622]; membrane [GO:0016020]; calcium ion binding [GO:0005509]; calcium-dependent phosphol…	320	0.246566	0.552267		0.23902	-0.059374
P08779	KRT16 KRT16A	K1C16_HUMAN	Keratin, type I cytoskeletal 16 (Cytokeratin-16) (CK-16) (Keratin-16) (K16)	cytoskeleton [GO:0005856]; cytosol [GO:0005829]; extracellular exosome [GO:0070062]; intermediate filament [GO:0005882]; nucleus [GO:0005634]; structural constituent of cytoskeleton [GO:0005200]; aging [GO:0007568]; cornification [GO:0070268]; cytoskeleton organization [GO:0007010]; establishment of skin barrier [GO:0061436]; hair cycle [GO:0042633]; inflammatory response [GO:0006954]; innate imm…	473	0.302963	0.276465		-0.955189	-0.214446
P09110	ACAA1 ACAA PTHIO	THIK_HUMAN	3-ketoacyl-CoA thiolase, peroxisomal (EC 2.3.1.16) (Acetyl-CoA acyltransferase) (Beta-ketothiolase) (Peroxisomal 3-oxoacyl-CoA thiolase)	cytosol [GO:0005829]; extracellular region [GO:0005576]; intracellular membrane-bounded organelle [GO:0043231]; membrane [GO:0016020]; peroxisomal matrix [GO:0005782]; peroxisome [GO:0005777]; specific granule lumen [GO:0035580]; acetate CoA-transferase activity [GO:0008775]; acetyl-CoA C-acyltransferase activity [GO:0003988]; acetyl-CoA C-myristoyltransferase activity [GO:0050633]; palmitoyl-CoA…	424		0.30081			-0.0891402
P09211	GSTP1 FAEES3 GST3	GSTP1_HUMAN	Glutathione S-transferase P (EC 2.5.1.18) (GST class-pi) (GSTP1-1)	cytoplasm [GO:0005737]; cytosol [GO:0005829]; extracellular exosome [GO:0070062]; extracellular region [GO:0005576]; extracellular space [GO:0005615]; ficolin-1-rich granule lumen [GO:1904813]; mitochondrion [GO:0005739]; nucleus [GO:0005634]; plasma membrane [GO:0005886]; secretory granule lumen [GO:0034774]; TRAF2-GSTP1 complex [GO:0097057]; vesicle [GO:0031982]; dinitrosyl-iron complex binding…	210	0.0305531	0.0311422	0.31512	0.431486	-0.296142	-0.588845
P09228	CST2	CYTT_HUMAN	Cystatin-SA (Cystatin-2) (Cystatin-S5)	extracellular space [GO:0005615]; cysteine-type endopeptidase inhibitor activity [GO:0004869]; detection of chemical stimulus involved in sensory perception of bitter taste [GO:0001580]	141		0.0116392	0.133552		0.821311	-1.16021
P09488	GSTM1 GST1	GSTM1_HUMAN	Glutathione S-transferase Mu 1 (EC 2.5.1.18) (GST HB subunit 4) (GST class-mu 1) (GSTM1-1) (GSTM1a-1a) (GSTM1b-1b) (GTH4)	cytoplasm [GO:0005737]; cytosol [GO:0005829]; intercellular bridge [GO:0045171]; enzyme binding [GO:0019899]; glutathione binding [GO:0043295]; glutathione transferase activity [GO:0004364]; protein homodimerization activity [GO:0042803]; cellular detoxification of nitrogen compound [GO:0070458]; glutathione derivative biosynthetic process [GO:1901687]; glutathione metabolic process [GO:0006749];…	218	0.433955	0.594294		0.132586	0.100486
P09497	CLTB	CLCB_HUMAN	Clathrin light chain B (Lcb)	ciliary membrane [GO:0060170]; clathrin coat [GO:0030118]; clathrin coat of coated pit [GO:0030132]; clathrin coat of trans-Golgi network vesicle [GO:0030130]; clathrin vesicle coat [GO:0030125]; clathrin-coated endocytic vesicle [GO:0045334]; cytosol [GO:0005829]; intracellular membrane-bounded organelle [GO:0043231]; plasma membrane [GO:0005886]; postsynaptic endocytic zone cytoplasmic componen…	229		0.131922			0.177086
P09525	ANXA4 ANX4	ANXA4_HUMAN	Annexin A4 (35-beta calcimedin) (Annexin IV) (Annexin-4) (Carbohydrate-binding protein p33/p41) (Chromobindin-4) (Endonexin I) (Lipocortin IV) (P32.5) (PP4-X) (Placental anticoagulant protein II) (PAP-II) (Protein II)	cell surface [GO:0009986]; collagen-containing extracellular matrix [GO:0062023]; cytoplasm [GO:0005737]; cytosol [GO:0005829]; extracellular exosome [GO:0070062]; nuclear membrane [GO:0031965]; nucleus [GO:0005634]; perinuclear region of cytoplasm [GO:0048471]; plasma membrane [GO:0005886]; vesicle membrane [GO:0012506]; calcium ion binding [GO:0005509]; calcium-dependent phospholipid binding [G…	319	0.284591	0.631289	0.712022	0.376032	-0.0372241	-0.273986
P09543	CNP	CN37_HUMAN	2',3'-cyclic-nucleotide 3'-phosphodiesterase (CNP) (CNPase) (EC 3.1.4.37)	cytoplasm [GO:0005737]; cytosol [GO:0005829]; extracellular exosome [GO:0070062]; extracellular space [GO:0005615]; melanosome [GO:0042470]; membrane [GO:0016020]; microtubule [GO:0005874]; microvillus [GO:0005902]; mitochondrial inner membrane [GO:0005743]; mitochondrial outer membrane [GO:0005741]; myelin sheath abaxonal region [GO:0035748]; myelin sheath adaxonal region [GO:0035749]; nucleopla…	421		0.181571	0.208263		-0.229725	0.797417
P09601	HMOX1 HO HO1	HMOX1_HUMAN	Heme oxygenase 1 (HO-1) (EC 1.14.14.18)	caveola [GO:0005901]; cell [GO:0005623]; cytosol [GO:0005829]; endoplasmic reticulum [GO:0005783]; endoplasmic reticulum membrane [GO:0005789]; extracellular space [GO:0005615]; membrane [GO:0016020]; nucleolus [GO:0005730]; nucleus [GO:0005634]; perinuclear region of cytoplasm [GO:0048471]; enzyme binding [GO:0019899]; heme binding [GO:0020037]; heme oxygenase (decyclizing) activity [GO:0004392]…	288		0.481068	NA		0.224567	NA
P09622	DLD GCSL LAD PHE3	DLDH_HUMAN	Dihydrolipoyl dehydrogenase, mitochondrial (EC 1.8.1.4) (Dihydrolipoamide dehydrogenase) (Glycine cleavage system L protein)	acrosomal matrix [GO:0043159]; cell [GO:0005623]; mitochondrial matrix [GO:0005759]; mitochondrion [GO:0005739]; motile cilium [GO:0031514]; nucleoplasm [GO:0005654]; nucleus [GO:0005634]; oxoglutarate dehydrogenase complex [GO:0045252]; pyruvate dehydrogenase complex [GO:0045254]; dihydrolipoyl dehydrogenase activity [GO:0004148]; flavin adenine dinucleotide binding [GO:0050660]; lipoamide bindi…	509	0.228806	0.216742		0.0631728	-0.126442
P09669	COX6C	COX6C_HUMAN	Cytochrome c oxidase subunit 6C (Cytochrome c oxidase polypeptide VIc)	integral component of membrane [GO:0016021]; mitochondrial inner membrane [GO:0005743]; mitochondrion [GO:0005739]; cytochrome-c oxidase activity [GO:0004129]; generation of precursor metabolites and energy [GO:0006091]; mitochondrial electron transport, cytochrome c to oxygen [GO:0006123]	75		0.76525	NA		-0.0487387	NA
P09758	TACSTD2 GA733-1 M1S1 TROP2	TACD2_HUMAN	Tumor-associated calcium signal transducer 2 (Cell surface glycoprotein Trop-2) (Membrane component chromosome 1 surface marker 1) (Pancreatic carcinoma marker protein GA733-1)	basal plasma membrane [GO:0009925]; cytosol [GO:0005829]; extracellular exosome [GO:0070062]; extracellular space [GO:0005615]; integral component of membrane [GO:0016021]; lateral plasma membrane [GO:0016328]; membrane [GO:0016020]; nucleus [GO:0005634]; negative regulation of branching involved in ureteric bud morphogenesis [GO:0090191]; negative regulation of cell motility [GO:2000146]; negati…	323		0.190072	0.214781		-0.186662	-0.532092
P09769	FGR SRC2	FGR_HUMAN	Tyrosine-protein kinase Fgr (EC 2.7.10.2) (Gardner-Rasheed feline sarcoma viral (v-fgr) oncogene homolog) (Proto-oncogene c-Fgr) (p55-Fgr) (p58-Fgr) (p58c-Fgr)	actin cytoskeleton [GO:0015629]; aggresome [GO:0016235]; cytosol [GO:0005829]; extracellular exosome [GO:0070062]; extracellular region [GO:0005576]; extrinsic component of cytoplasmic side of plasma membrane [GO:0031234]; mitochondrial inner membrane [GO:0005743]; mitochondrial intermembrane space [GO:0005758]; plasma membrane [GO:0005886]; ruffle membrane [GO:0032587]; secretory granule lumen […	529		0.701146			0.0749358
P09917	ALOX5 LOG5	LOX5_HUMAN	Polyunsaturated fatty acid 5-lipoxygenase (EC 1.13.11.-) (Arachidonate 5-lipoxygenase) (5-LO) (5-lipoxygenase) (EC 1.13.11.34)	cytosol [GO:0005829]; extracellular region [GO:0005576]; extracellular space [GO:0005615]; ficolin-1-rich granule lumen [GO:1904813]; nuclear envelope [GO:0005635]; nuclear envelope lumen [GO:0005641]; nuclear matrix [GO:0016363]; nuclear membrane [GO:0031965]; nucleoplasm [GO:0005654]; perinuclear region of cytoplasm [GO:0048471]; plasma membrane [GO:0005886]; secretory granule lumen [GO:0034774…	674		0.340315	NA		0.137536	0.280457
P09958	FURIN FUR PACE PCSK3	FURIN_HUMAN	Furin (EC 3.4.21.75) (Dibasic-processing enzyme) (Paired basic amino acid residue-cleaving enzyme) (PACE)	cell surface [GO:0009986]; endoplasmic reticulum [GO:0005783]; endosome membrane [GO:0010008]; extracellular exosome [GO:0070062]; extracellular region [GO:0005576]; Golgi lumen [GO:0005796]; Golgi membrane [GO:0000139]; integral component of Golgi membrane [GO:0030173]; membrane [GO:0016020]; membrane raft [GO:0045121]; plasma membrane [GO:0005886]; trans-Golgi network [GO:0005802]; trans-Golgi …	794		0.0294207	NA		0.814762	NA
P09960	LTA4H LTA4	LKHA4_HUMAN	Leukotriene A-4 hydrolase (LTA-4 hydrolase) (EC 3.3.2.6) (Leukotriene A(4) hydrolase)	cytosol [GO:0005829]; extracellular exosome [GO:0070062]; extracellular region [GO:0005576]; ficolin-1-rich granule lumen [GO:1904813]; nucleoplasm [GO:0005654]; nucleus [GO:0005634]; tertiary granule lumen [GO:1904724]; aminopeptidase activity [GO:0004177]; epoxide hydrolase activity [GO:0004301]; leukotriene-A4 hydrolase activity [GO:0004463]; metalloaminopeptidase activity [GO:0070006]; peptid…	611	0.00695495	0.273594	0.0447172	0.134339	-0.0428984	0.723753
P09972	ALDOC ALDC	ALDOC_HUMAN	Fructose-bisphosphate aldolase C (EC 4.1.2.13) (Brain-type aldolase)	cytoskeleton [GO:0005856]; cytosol [GO:0005829]; extracellular exosome [GO:0070062]; extracellular region [GO:0005576]; ficolin-1-rich granule lumen [GO:1904813]; secretory granule lumen [GO:0034774]; tertiary granule lumen [GO:1904724]; cytoskeletal protein binding [GO:0008092]; fructose-bisphosphate aldolase activity [GO:0004332]; canonical glycolysis [GO:0061621]; epithelial cell differentiati…	364	0.00621081	0.428028		0.129004	0.266767
P0C0L5	C4B CO4 CPAMD3; C4B_2	CO4B_HUMAN	Complement C4-B (Basic complement C4) (C3 and PZP-like alpha-2-macroglobulin domain-containing protein 3) [Cleaved into: Complement C4 beta chain; Complement C4-B alpha chain; C4a anaphylatoxin; C4b-B; C4d-B; Complement C4 gamma chain]	axon [GO:0030424]; blood microparticle [GO:0072562]; dendrite [GO:0030425]; extracellular exosome [GO:0070062]; extracellular region [GO:0005576]; extracellular space [GO:0005615]; other organism cell [GO:0044216]; plasma membrane [GO:0005886]; synapse [GO:0045202]; carbohydrate binding [GO:0030246]; complement binding [GO:0001848]; endopeptidase inhibitor activity [GO:0004866]; complement activa…	1744	0.10234	0.28511		-0.0519653	-0.522427
P0C0S8	H2AC11 H2AFP HIST1H2AG; H2AC13 H2AFC HIST1H2AI; H2AC15 H2AFD HIST1H2AK; H2AC16 H2AFI HIST1H2AL; H2AC17 H2AFN HIST1H2AM	H2A1_HUMAN	Histone H2A type 1 (H2A.1) (Histone H2A/ptl)	extracellular exosome [GO:0070062]; nuclear chromatin [GO:0000790]; nucleosome [GO:0000786]; nucleus [GO:0005634]; DNA binding [GO:0003677]; enzyme binding [GO:0019899]; protein heterodimerization activity [GO:0046982]; chromatin organization [GO:0006325]; chromatin silencing [GO:0006342]	130		0.520653			-0.123874
P0C869	PLA2G4B	PA24B_HUMAN	Cytosolic phospholipase A2 beta (cPLA2-beta) (EC 3.1.1.4) (Phospholipase A2 group IVB)	cytoplasm [GO:0005737]; cytosol [GO:0005829]; early endosome membrane [GO:0031901]; extracellular region [GO:0005576]; mitochondrial inner membrane [GO:0005743]; calcium ion binding [GO:0005509]; calcium-dependent phospholipase A2 activity [GO:0047498]; calcium-dependent phospholipid binding [GO:0005544]; lysophospholipase activity [GO:0004622]; phospholipase A2 activity [GO:0004623]; phospholipa…	781		0.0094523	NA		-0.276254	NA
P0C870	JMJD7	JMJD7_HUMAN	Bifunctional peptidase and (3S)-lysyl hydroxylase JMJD7 (EC 1.14.11.63) (EC 3.4.-.-) (JmjC domain-containing protein 7) (Jumonji domain-containing protein 7) (L-lysine (3S)-hydroxylase JMJD7)	cytoplasm [GO:0005737]; nucleus [GO:0005634]; 2-oxoglutarate-dependent dioxygenase activity [GO:0016706]; aminopeptidase activity [GO:0004177]; endopeptidase activity [GO:0004175]; metal ion binding [GO:0046872]; methylated histone binding [GO:0035064]; monooxygenase activity [GO:0004497]; protein hydroxylation [GO:0018126]	316		0.192629			-0.616105
P0CAP1	MYZAP MYOZAP	MYZAP_HUMAN	Myocardial zonula adherens protein (GRINL1A upstream protein) (Gup)	cell junction [GO:0030054]; cytoskeleton [GO:0005856]; extrinsic component of cytoplasmic side of plasma membrane [GO:0031234]; I band [GO:0031674]; Z disc [GO:0030018]; intracellular signal transduction [GO:0035556]	466		NA			0.279988
P0DN76	U2AF1L5	U2AF5_HUMAN	Splicing factor U2AF 35 kDa subunit-like protein (U2 small nuclear RNA auxiliary factor 1-like protein 5)	nuclear speck [GO:0016607]; nucleoplasm [GO:0005654]; spliceosomal complex [GO:0005681]; U2AF [GO:0089701]; metal ion binding [GO:0046872]; pre-mRNA 3'-splice site binding [GO:0030628]; mRNA splicing, via spliceosome [GO:0000398]	240		0.589601			0.106681
P0DOY3	IGLC3	IGLC3_HUMAN	Immunoglobulin lambda constant 3 (Ig lambda chain C region DOT) (Ig lambda chain C region NEWM) (Ig lambda-3 chain C regions)	blood microparticle [GO:0072562]; external side of plasma membrane [GO:0009897]; extracellular exosome [GO:0070062]; extracellular region [GO:0005576]; extracellular space [GO:0005615]; immunoglobulin complex, circulating [GO:0042571]; plasma membrane [GO:0005886]; antigen binding [GO:0003823]; immunoglobulin receptor binding [GO:0034987]; B cell receptor signaling pathway [GO:0050853]; complemen…	106	0.374581	0.390071		0.103433	0.0858777
P0DP04	IGHV3-43D	HV43D_HUMAN	Immunoglobulin heavy variable 3-43D	external side of plasma membrane [GO:0009897]; immunoglobulin complex, circulating [GO:0042571]; antigen binding [GO:0003823]; immunoglobulin receptor binding [GO:0034987]; B cell receptor signaling pathway [GO:0050853]; complement activation, classical pathway [GO:0006958]; defense response to bacterium [GO:0042742]; innate immune response [GO:0045087]; phagocytosis, engulfment [GO:0006911]; pha…	118		0.756596			0.0566056
P0DP08	IGHV4-38-2	HVD82_HUMAN	Immunoglobulin heavy variable 4-38-2	external side of plasma membrane [GO:0009897]; immunoglobulin complex, circulating [GO:0042571]; antigen binding [GO:0003823]; immunoglobulin receptor binding [GO:0034987]; B cell receptor signaling pathway [GO:0050853]; complement activation, classical pathway [GO:0006958]; defense response to bacterium [GO:0042742]; innate immune response [GO:0045087]; phagocytosis, engulfment [GO:0006911]; pha…	117		0.231373	NA		0.181885	NA
P0DP57	SLURP2	SLUR2_HUMAN	Secreted Ly-6/uPAR domain-containing protein 2 (Secreted LY6/PLAUR domain-containing protein 2) (Secreted Ly-6/uPAR-related protein 2) (SLURP-2)	anchored component of membrane [GO:0031225]; extracellular space [GO:0005615]; membrane [GO:0016020]; plasma membrane [GO:0005886]; synapse [GO:0045202]; acetylcholine receptor binding [GO:0033130]; acetylcholine receptor inhibitor activity [GO:0030550]; acetylcholine receptor regulator activity [GO:0030548]; acetylcholine receptor signaling pathway [GO:0095500]; regulation of neurotransmitter re…	97		0.15148	0.712934	-0.0191189	-0.534456	0.252116
P0DPA2	VSIG8 C1orf204	VSIG8_HUMAN	V-set and immunoglobulin domain-containing protein 8	integral component of membrane [GO:0016021]; RNA binding [GO:0003723]	414		0.180735			-0.214227
P10153	RNASE2 EDN RNS2	RNAS2_HUMAN	Non-secretory ribonuclease (EC 4.6.1.18) (Eosinophil-derived neurotoxin) (RNase UpI-2) (Ribonuclease 2) (RNase 2) (Ribonuclease US)	azurophil granule lumen [GO:0035578]; extracellular exosome [GO:0070062]; extracellular region [GO:0005576]; lyase activity [GO:0016829]; nucleic acid binding [GO:0003676]; ribonuclease A activity [GO:0004522]; ribonuclease activity [GO:0004540]; chemotaxis [GO:0006935]; defense response to virus [GO:0051607]; neutrophil degranulation [GO:0043312]; RNA catabolic process [GO:0006401]; RNA phosphod…	161	0.961272	0.214863	0.0147259	-0.00191382	-0.311554	-0.767823
P10155	RO60 SSA2 TROVE2	RO60_HUMAN	60 kDa SS-A/Ro ribonucleoprotein (60 kDa Ro protein) (60 kDa ribonucleoprotein Ro) (Ro60) (RoRNP) (Ro 60 kDa autoantigen) (Ro60 autoantigen) (Sjoegren syndrome antigen A2) (Sjoegren syndrome type A antigen) (SS-A) (TROVE domain family member 2)	cytosol [GO:0005829]; nucleoplasm [GO:0005654]; ribonucleoprotein complex [GO:1990904]; metal ion binding [GO:0046872]; RNA binding [GO:0003723]; U2 snRNA binding [GO:0030620]; cellular response to interferon-alpha [GO:0035457]; cilium assembly [GO:0060271]; immune system development [GO:0002520]; regulation of gene expression [GO:0010468]; response to UV [GO:0009411]; smoothened signaling pathwa…	538		0.15349			-0.173795
P10412	H1-4 H1F4 HIST1H1E	H14_HUMAN	Histone H1.4 (Histone H1b) (Histone H1s-4)	host cell nucleus [GO:0042025]; nuclear chromatin [GO:0000790]; nuclear euchromatin [GO:0005719]; nuclear heterochromatin [GO:0005720]; nuclear nucleosome [GO:0000788]; nucleus [GO:0005634]; ADP binding [GO:0043531]; AMP binding [GO:0016208]; ATP binding [GO:0005524]; calcium ion binding [GO:0005509]; chromatin DNA binding [GO:0031490]; dATP binding [GO:0032564]; double-stranded DNA binding [GO:0…	219		0.370627	NA		0.151514	NA
P10515	DLAT DLTA	ODP2_HUMAN	Dihydrolipoyllysine-residue acetyltransferase component of pyruvate dehydrogenase complex, mitochondrial (EC 2.3.1.12) (70 kDa mitochondrial autoantigen of primary biliary cirrhosis) (PBC) (Dihydrolipoamide acetyltransferase component of pyruvate dehydrog	mitochondrial matrix [GO:0005759]; mitochondrial pyruvate dehydrogenase complex [GO:0005967]; mitochondrion [GO:0005739]; pyruvate dehydrogenase complex [GO:0045254]; dihydrolipoyllysine-residue acetyltransferase activity [GO:0004742]; identical protein binding [GO:0042802]; acetyl-CoA biosynthetic process from pyruvate [GO:0006086]; glucose metabolic process [GO:0006006]; pyruvate metabolic proc…	647		0.417251			-0.100914
P10599	TXN TRDX TRX TRX1	THIO_HUMAN	Thioredoxin (Trx) (ATL-derived factor) (ADF) (Surface-associated sulphydryl protein) (SASP) (allergen Hom s Trx)	cell [GO:0005623]; cytoplasm [GO:0005737]; cytosol [GO:0005829]; extracellular exosome [GO:0070062]; extracellular region [GO:0005576]; nucleoplasm [GO:0005654]; nucleus [GO:0005634]; peptide disulfide oxidoreductase activity [GO:0015037]; protein disulfide oxidoreductase activity [GO:0015035]; protein homodimerization activity [GO:0042803]; protein-disulfide reductase activity [GO:0047134]; RNA …	105	0.471563	0.250942	0.107456	0.127163	-0.130424	-0.533939
P10606	COX5B	COX5B_HUMAN	Cytochrome c oxidase subunit 5B, mitochondrial (Cytochrome c oxidase polypeptide Vb)	mitochondrial inner membrane [GO:0005743]; mitochondrion [GO:0005739]; cytochrome-c oxidase activity [GO:0004129]; metal ion binding [GO:0046872]; mitochondrial ATP synthesis coupled proton transport [GO:0042776]; mitochondrial electron transport, cytochrome c to oxygen [GO:0006123]; respiratory gaseous exchange by respiratory system [GO:0007585]	129		0.327609	0.0972002		-0.108864	1.02279
P10644	PRKAR1A PKR1 PRKAR1 TSE1	KAP0_HUMAN	cAMP-dependent protein kinase type I-alpha regulatory subunit (Tissue-specific extinguisher 1) (TSE1)	cAMP-dependent protein kinase complex [GO:0005952]; centrosome [GO:0005813]; ciliary base [GO:0097546]; cytoplasm [GO:0005737]; cytosol [GO:0005829]; glutamatergic synapse [GO:0098978]; membrane [GO:0016020]; multivesicular body [GO:0005771]; neuromuscular junction [GO:0031594]; nucleotide-activated protein kinase complex [GO:0031588]; plasma membrane raft [GO:0044853]; protein-containing complex…	381		0.480219			0.148832
P10768	ESD	ESTD_HUMAN	S-formylglutathione hydrolase (FGH) (EC 3.1.2.12) (Esterase D) (Methylumbelliferyl-acetate deacetylase) (EC 3.1.1.56)	cytoplasmic vesicle [GO:0031410]; cytosol [GO:0005829]; endoplasmic reticulum lumen [GO:0005788]; extracellular exosome [GO:0070062]; carboxylic ester hydrolase activity [GO:0052689]; hydrolase activity, acting on ester bonds [GO:0016788]; identical protein binding [GO:0042802]; methylumbelliferyl-acetate deacetylase activity [GO:0047374]; S-formylglutathione hydrolase activity [GO:0018738]; form…	282	0.170588	0.375164	0.853331	0.183243	-0.0705594	-0.0784341
P10809	HSPD1 HSP60	CH60_HUMAN	60 kDa heat shock protein, mitochondrial (EC 5.6.1.7) (60 kDa chaperonin) (Chaperonin 60) (CPN60) (Heat shock protein 60) (HSP-60) (Hsp60) (HuCHA60) (Mitochondrial matrix protein P1) (P60 lymphocyte protein)	cell surface [GO:0009986]; clathrin-coated pit [GO:0005905]; coated vesicle [GO:0030135]; cytoplasm [GO:0005737]; cytosol [GO:0005829]; early endosome [GO:0005769]; extracellular exosome [GO:0070062]; extracellular space [GO:0005615]; Golgi apparatus [GO:0005794]; lipopolysaccharide receptor complex [GO:0046696]; membrane [GO:0016020]; membrane raft [GO:0045121]; mitochondrial crista [GO:0030061]…	573		0.197385	0.165708		-0.0830749	0.623674
P10909	CLU APOJ CLI KUB1 AAG4	CLUS_HUMAN	Clusterin (Aging-associated gene 4 protein) (Apolipoprotein J) (Apo-J) (Complement cytolysis inhibitor) (CLI) (Complement-associated protein SP-40,40) (Ku70-binding protein 1) (NA1/NA2) (Sulfated glycoprotein 2) (SGP-2) (Testosterone-repressed prostate me	apical dendrite [GO:0097440]; blood microparticle [GO:0072562]; cell surface [GO:0009986]; chromaffin granule [GO:0042583]; collagen-containing extracellular matrix [GO:0062023]; cytoplasm [GO:0005737]; cytosol [GO:0005829]; extracellular exosome [GO:0070062]; extracellular region [GO:0005576]; extracellular space [GO:0005615]; Golgi apparatus [GO:0005794]; intracellular membrane-bounded organell…	449	0.694716	0.0324851		-0.00702207	0.461361
P10916	MYL2 MLC2	MLRV_HUMAN	Myosin regulatory light chain 2, ventricular/cardiac muscle isoform (MLC-2) (MLC-2v) (Cardiac myosin light chain 2) (Myosin light chain 2, slow skeletal/ventricular muscle isoform) (MLC-2s/v) (Ventricular myosin light chain 2)	A band [GO:0031672]; cardiac myofibril [GO:0097512]; cytoskeleton [GO:0005856]; cytosol [GO:0005829]; myofibril [GO:0030016]; myosin complex [GO:0016459]; sarcomere [GO:0030017]; actin monomer binding [GO:0003785]; calcium ion binding [GO:0005509]; myosin heavy chain binding [GO:0032036]; structural constituent of muscle [GO:0008307]; cardiac muscle contraction [GO:0060048]; cardiac myofibril ass…	166		NA			-0.684736
P11021	HSPA5 GRP78	BIP_HUMAN	Endoplasmic reticulum chaperone BiP (EC 3.6.4.10) (78 kDa glucose-regulated protein) (GRP-78) (Binding-immunoglobulin protein) (BiP) (Heat shock protein 70 family protein 5) (HSP70 family protein 5) (Heat shock protein family A member 5) (Immunoglobulin h	cell surface [GO:0009986]; cytoplasm [GO:0005737]; cytosol [GO:0005829]; endoplasmic reticulum [GO:0005783]; endoplasmic reticulum chaperone complex [GO:0034663]; endoplasmic reticulum lumen [GO:0005788]; endoplasmic reticulum membrane [GO:0005789]; endoplasmic reticulum-Golgi intermediate compartment [GO:0005793]; extracellular exosome [GO:0070062]; focal adhesion [GO:0005925]; integral componen…	654	0.689049	0.656946	0.194652	-0.00656961	0.042517	-0.371474
P11055	MYH3	MYH3_HUMAN	Myosin-3 (Muscle embryonic myosin heavy chain) (Myosin heavy chain 3) (Myosin heavy chain, fast skeletal muscle, embryonic) (SMHCE)	cytosol [GO:0005829]; extracellular exosome [GO:0070062]; muscle myosin complex [GO:0005859]; myosin filament [GO:0032982]; sarcomere [GO:0030017]; actin filament binding [GO:0051015]; ATP binding [GO:0005524]; ATPase activity, coupled [GO:0042623]; calmodulin binding [GO:0005516]; microfilament motor activity [GO:0000146]; myosin phosphatase activity [GO:0017018]; actin filament-based movement […	1940		NA			4.81027
P11142	HSPA8 HSC70 HSP73 HSPA10	HSP7C_HUMAN	Heat shock cognate 71 kDa protein (Heat shock 70 kDa protein 8) (Lipopolysaccharide-associated protein 1) (LAP-1) (LPS-associated protein 1)	autophagosome [GO:0005776]; axon [GO:0030424]; blood microparticle [GO:0072562]; chaperone complex [GO:0101031]; clathrin-sculpted gamma-aminobutyric acid transport vesicle membrane [GO:0061202]; cytoplasm [GO:0005737]; cytosol [GO:0005829]; dendrite [GO:0030425]; extracellular exosome [GO:0070062]; extracellular region [GO:0005576]; extracellular space [GO:0005615]; ficolin-1-rich granule lumen …	646	0.0549208	0.970864		0.360708	-0.00225504
P11166	SLC2A1 GLUT1	GTR1_HUMAN	Solute carrier family 2, facilitated glucose transporter member 1 (Glucose transporter type 1, erythrocyte/brain) (GLUT-1) (HepG2 glucose transporter)	apical plasma membrane [GO:0016324]; basolateral plasma membrane [GO:0016323]; blood microparticle [GO:0072562]; caveola [GO:0005901]; cortical actin cytoskeleton [GO:0030864]; cytosol [GO:0005829]; extracellular exosome [GO:0070062]; female pronucleus [GO:0001939]; Golgi membrane [GO:0000139]; integral component of plasma membrane [GO:0005887]; intercalated disc [GO:0014704]; melanosome [GO:0042…	492		0.0793901	NA		-0.146442	NA
P11169	SLC2A3 GLUT3	GTR3_HUMAN	Solute carrier family 2, facilitated glucose transporter member 3 (Glucose transporter type 3, brain) (GLUT-3)	cell projection [GO:0042995]; extracellular exosome [GO:0070062]; ficolin-1-rich granule membrane [GO:0101003]; integral component of membrane [GO:0016021]; integral component of plasma membrane [GO:0005887]; perikaryon [GO:0043204]; plasma membrane [GO:0005886]; secretory granule membrane [GO:0030667]; specific granule membrane [GO:0035579]; tertiary granule membrane [GO:0070821]; glucose bindin…	496		0.0686049			0.478815
P11172	UMPS OK/SW-cl.21	UMPS_HUMAN	Uridine 5'-monophosphate synthase (UMP synthase) [Includes: Orotate phosphoribosyltransferase (OPRT) (OPRTase) (EC 2.4.2.10); Orotidine 5'-phosphate decarboxylase (ODC) (EC 4.1.1.23) (OMPdecase)]	cytoplasm [GO:0005737]; cytosol [GO:0005829]; nucleus [GO:0005634]; identical protein binding [GO:0042802]; orotate phosphoribosyltransferase activity [GO:0004588]; orotidine-5'-phosphate decarboxylase activity [GO:0004590]; 'de novo' pyrimidine nucleobase biosynthetic process [GO:0006207]; 'de novo' UMP biosynthetic process [GO:0044205]; cellular response to drug [GO:0035690]; female pregnancy […	480		NA			0.329203
P11177	PDHB PHE1B	ODPB_HUMAN	Pyruvate dehydrogenase E1 component subunit beta, mitochondrial (PDHE1-B) (EC 1.2.4.1)	mitochondrial matrix [GO:0005759]; mitochondrial pyruvate dehydrogenase complex [GO:0005967]; mitochondrion [GO:0005739]; nucleoplasm [GO:0005654]; nucleus [GO:0005634]; pyruvate dehydrogenase complex [GO:0045254]; pyruvate dehydrogenase (acetyl-transferring) activity [GO:0004739]; acetyl-CoA biosynthetic process from pyruvate [GO:0006086]; glucose metabolic process [GO:0006006]; mitochondrial ac…	359		0.0608876	NA		-0.202603	NA
P11182	DBT BCATE2	ODB2_HUMAN	Lipoamide acyltransferase component of branched-chain alpha-keto acid dehydrogenase complex, mitochondrial (EC 2.3.1.168) (52 kDa mitochondrial autoantigen of primary biliary cirrhosis) (Branched chain 2-oxo-acid dehydrogenase complex component E2) (BCOAD	cytoplasm [GO:0005737]; mitochondrial alpha-ketoglutarate dehydrogenase complex [GO:0005947]; mitochondrial matrix [GO:0005759]; mitochondrial nucleoid [GO:0042645]; mitochondrion [GO:0005739]; acetyltransferase activity [GO:0016407]; dihydrolipoyllysine-residue (2-methylpropanoyl)transferase activity [GO:0043754]; lipoic acid binding [GO:0031405]; ubiquitin protein ligase binding [GO:0031625]; b…	482		NA			0.197224
P11215	ITGAM CD11B CR3A	ITAM_HUMAN	Integrin alpha-M (CD11 antigen-like family member B) (CR-3 alpha chain) (Cell surface glycoprotein MAC-1 subunit alpha) (Leukocyte adhesion receptor MO1) (Neutrophil adherence receptor) (CD antigen CD11b)	cell surface [GO:0009986]; external side of plasma membrane [GO:0009897]; extracellular exosome [GO:0070062]; extracellular space [GO:0005615]; integrin alphaM-beta2 complex [GO:0034688]; integrin complex [GO:0008305]; plasma membrane [GO:0005886]; plasma membrane raft [GO:0044853]; specific granule membrane [GO:0035579]; tertiary granule membrane [GO:0070821]; amyloid-beta binding [GO:0001540]; …	1152		0.319719	NA		0.189523	-0.986675
P11216	PYGB	PYGB_HUMAN	Glycogen phosphorylase, brain form (EC 2.4.1.1)	azurophil granule lumen [GO:0035578]; cytoplasm [GO:0005737]; extracellular exosome [GO:0070062]; extracellular region [GO:0005576]; membrane [GO:0016020]; glycogen phosphorylase activity [GO:0008184]; linear malto-oligosaccharide phosphorylase activity [GO:0102250]; pyridoxal phosphate binding [GO:0030170]; SHG alpha-glucan phosphorylase activity [GO:0102499]; glycogen catabolic process [GO:0005…	843	0.0110367	0.200102	NA	0.469993	-0.100155	-0.0740853
P11217	PYGM	PYGM_HUMAN	Glycogen phosphorylase, muscle form (EC 2.4.1.1) (Myophosphorylase)	cytoplasm [GO:0005737]; cytosol [GO:0005829]; extracellular exosome [GO:0070062]; glycogen phosphorylase activity [GO:0008184]; linear malto-oligosaccharide phosphorylase activity [GO:0102250]; nucleotide binding [GO:0000166]; pyridoxal phosphate binding [GO:0030170]; SHG alpha-glucan phosphorylase activity [GO:0102499]; glycogen catabolic process [GO:0005980]; glycogen metabolic process [GO:0005…	842	0.726058	NA		0.0502954	NA
P11233	RALA RAL	RALA_HUMAN	Ras-related protein Ral-A	cell surface [GO:0009986]; cleavage furrow [GO:0032154]; cytoplasmic vesicle membrane [GO:0030659]; extracellular exosome [GO:0070062]; Flemming body [GO:0090543]; focal adhesion [GO:0005925]; plasma membrane [GO:0005886]; ATPase binding [GO:0051117]; Edg-2 lysophosphatidic acid receptor binding [GO:0031755]; GDP binding [GO:0019003]; GTP binding [GO:0005525]; GTPase activity [GO:0003924]; myosin…	206		0.103356			-0.131446
P11234	RALB	RALB_HUMAN	Ras-related protein Ral-B	extracellular exosome [GO:0070062]; midbody [GO:0030496]; plasma membrane [GO:0005886]; ATPase binding [GO:0051117]; GDP binding [GO:0019003]; GTP binding [GO:0005525]; GTPase activity [GO:0003924]; ubiquitin protein ligase binding [GO:0031625]; apoptotic process [GO:0006915]; cell cycle [GO:0007049]; cell division [GO:0051301]; cellular response to exogenous dsRNA [GO:0071360]; cellular response…	206		0.233219			-0.146918
P11279	LAMP1	LAMP1_HUMAN	Lysosome-associated membrane glycoprotein 1 (LAMP-1) (Lysosome-associated membrane protein 1) (CD107 antigen-like family member A) (CD antigen CD107a)	alveolar lamellar body [GO:0097208]; autolysosome [GO:0044754]; azurophil granule membrane [GO:0035577]; cytolytic granule [GO:0044194]; cytoplasm [GO:0005737]; cytosol [GO:0005829]; dendrite [GO:0030425]; endosome membrane [GO:0010008]; external side of plasma membrane [GO:0009897]; extracellular exosome [GO:0070062]; ficolin-1-rich granule membrane [GO:0101003]; integral component of plasma mem…	417	0.438668	0.0893799	0.0628616	-0.0166009	-0.235908	-0.345485
P11387	TOP1	TOP1_HUMAN	DNA topoisomerase 1 (EC 5.6.2.1) (DNA topoisomerase I)	fibrillar center [GO:0001650]; nucleolus [GO:0005730]; nucleoplasm [GO:0005654]; nucleus [GO:0005634]; P-body [GO:0000932]; perikaryon [GO:0043204]; protein-DNA complex [GO:0032993]; replication fork protection complex [GO:0031298]; ATP binding [GO:0005524]; chromatin binding [GO:0003682]; DNA binding [GO:0003677]; DNA topoisomerase type I (single strand cut, ATP-independent) activity [GO:0003917…	765		NA			-1.31088
P11413	G6PD	G6PD_HUMAN	Glucose-6-phosphate 1-dehydrogenase (G6PD) (EC 1.1.1.49)	centriolar satellite [GO:0034451]; cytoplasm [GO:0005737]; cytoplasmic side of plasma membrane [GO:0009898]; cytosol [GO:0005829]; extracellular exosome [GO:0070062]; intracellular membrane-bounded organelle [GO:0043231]; membrane [GO:0016020]; nucleus [GO:0005634]; glucose binding [GO:0005536]; glucose-6-phosphate dehydrogenase activity [GO:0004345]; identical protein binding [GO:0042802]; NADP …	515	0.0173209	0.827956	0.478038	0.461574	-0.0148196	-0.364183
P11586	MTHFD1 MTHFC MTHFD	C1TC_HUMAN	C-1-tetrahydrofolate synthase, cytoplasmic (C1-THF synthase) [Cleaved into: C-1-tetrahydrofolate synthase, cytoplasmic, N-terminally processed] [Includes: Methylenetetrahydrofolate dehydrogenase (EC 1.5.1.5); Methenyltetrahydrofolate cyclohydrolase (EC 3.	cytoplasm [GO:0005737]; cytosol [GO:0005829]; extracellular exosome [GO:0070062]; membrane [GO:0016020]; mitochondrion [GO:0005739]; ATP binding [GO:0005524]; formate-tetrahydrofolate ligase activity [GO:0004329]; methenyltetrahydrofolate cyclohydrolase activity [GO:0004477]; methylenetetrahydrofolate dehydrogenase (NAD+) activity [GO:0004487]; methylenetetrahydrofolate dehydrogenase (NADP+) acti…	935		0.160749	NA		-0.142125	NA
P11678	EPX EPER EPO EPP	PERE_HUMAN	Eosinophil peroxidase (EPO) (EC 1.11.1.7) [Cleaved into: Eosinophil peroxidase light chain; Eosinophil peroxidase heavy chain]	cytoplasm [GO:0005737]; extracellular exosome [GO:0070062]; extracellular region [GO:0005576]; extracellular space [GO:0005615]; secretory granule lumen [GO:0034774]; heme binding [GO:0020037]; metal ion binding [GO:0046872]; peroxidase activity [GO:0004601]; defense response to bacterium [GO:0042742]; defense response to nematode [GO:0002215]; eosinophil migration [GO:0072677]; hydrogen peroxide…	715		NA			NA
P11684	SCGB1A1 CC10 CCSP UGB	UTER_HUMAN	Uteroglobin (Clara cell phospholipid-binding protein) (CCPBP) (Clara cells 10 kDa secretory protein) (CC10) (Secretoglobin family 1A member 1) (Urinary protein 1) (UP-1) (UP1) (Urine protein 1)	cytoplasm [GO:0005737]; extracellular exosome [GO:0070062]; extracellular space [GO:0005615]; nuclear envelope [GO:0005635]; rough endoplasmic reticulum [GO:0005791]; secretory granule [GO:0030141]; phospholipase A2 inhibitor activity [GO:0019834]; polychlorinated biphenyl binding [GO:0097160]; embryo implantation [GO:0007566]; female pregnancy [GO:0007565]; negative regulation of interferon-gamm…	91		0.78515	0.0391162		-0.257231	1.41405
P11766	ADH5 ADHX FDH	ADHX_HUMAN	Alcohol dehydrogenase class-3 (EC 1.1.1.1) (Alcohol dehydrogenase 5) (Alcohol dehydrogenase class chi chain) (Alcohol dehydrogenase class-III) (Glutathione-dependent formaldehyde dehydrogenase) (FALDH) (FDH) (GSH-FDH) (EC 1.1.1.-) (S-(hydroxymethyl)glutat	cytosol [GO:0005829]; extracellular exosome [GO:0070062]; mitochondrion [GO:0005739]; alcohol dehydrogenase activity, zinc-dependent [GO:0004024]; electron transfer activity [GO:0009055]; fatty acid binding [GO:0005504]; formaldehyde dehydrogenase activity [GO:0018467]; identical protein binding [GO:0042802]; S-(hydroxymethyl)glutathione dehydrogenase activity [GO:0051903]; zinc ion binding [GO:0…	374	0.0358941	0.462564	NA	0.274046	-0.187169	-0.0717673
P11940	PABPC1 PAB1 PABP1 PABPC2	PABP1_HUMAN	Polyadenylate-binding protein 1 (PABP-1) (Poly(A)-binding protein 1)	catalytic step 2 spliceosome [GO:0071013]; cell leading edge [GO:0031252]; cytoplasm [GO:0005737]; cytoplasmic ribonucleoprotein granule [GO:0036464]; cytoplasmic stress granule [GO:0010494]; cytosol [GO:0005829]; extracellular exosome [GO:0070062]; focal adhesion [GO:0005925]; lamellipodium [GO:0030027]; membrane [GO:0016020]; nucleus [GO:0005634]; ribonucleoprotein complex [GO:1990904]; mRNA 3'…	636	0.103561	0.0596279		0.155043	-0.169473
P12035	KRT3	K2C3_HUMAN	Keratin, type II cytoskeletal 3 (65 kDa cytokeratin) (Cytokeratin-3) (CK-3) (Keratin-3) (K3) (Type-II keratin Kb3)	cytosol [GO:0005829]; extracellular exosome [GO:0070062]; intermediate filament [GO:0005882]; keratin filament [GO:0045095]; cornification [GO:0070268]; epithelial cell differentiation [GO:0030855]; intermediate filament cytoskeleton organization [GO:0045104]; keratinization [GO:0031424]	628		0.57324			0.121641
P12110	COL6A2	CO6A2_HUMAN	Collagen alpha-2(VI) chain	collagen trimer [GO:0005581]; collagen-containing extracellular matrix [GO:0062023]; endoplasmic reticulum lumen [GO:0005788]; extracellular exosome [GO:0070062]; extracellular matrix [GO:0031012]; extracellular region [GO:0005576]; extracellular space [GO:0005615]; extracellular vesicle [GO:1903561]; protein-containing complex [GO:0032991]; sarcolemma [GO:0042383]; collagen binding [GO:0005518];…	1019	0.0150288	0.0363526	0.151461	0.0732754	0.723381	-0.750339
P12236	SLC25A6 ANT3 CDABP0051	ADT3_HUMAN	ADP/ATP translocase 3 (ADP,ATP carrier protein 3) (ADP,ATP carrier protein, isoform T2) (ANT 2) (Adenine nucleotide translocator 3) (ANT 3) (Solute carrier family 25 member 6) [Cleaved into: ADP/ATP translocase 3, N-terminally processed]	integral component of membrane [GO:0016021]; mitochondrial inner membrane [GO:0005743]; mitochondrion [GO:0005739]; nucleus [GO:0005634]; TIM23 mitochondrial import inner membrane translocase complex [GO:0005744]; ATP:ADP antiporter activity [GO:0005471]; apoptotic process [GO:0006915]; protein targeting to mitochondrion [GO:0006626]; regulation of insulin secretion [GO:0050796]; viral process [G…	298		0.0209547	NA		-0.364854	NA
P12268	IMPDH2 IMPD2	IMDH2_HUMAN	Inosine-5'-monophosphate dehydrogenase 2 (IMP dehydrogenase 2) (IMPD 2) (IMPDH 2) (EC 1.1.1.205) (IMPDH-II)	cytoplasm [GO:0005737]; cytosol [GO:0005829]; extracellular exosome [GO:0070062]; extracellular region [GO:0005576]; ficolin-1-rich granule lumen [GO:1904813]; membrane [GO:0016020]; nucleus [GO:0005634]; peroxisomal membrane [GO:0005778]; secretory granule lumen [GO:0034774]; DNA binding [GO:0003677]; identical protein binding [GO:0042802]; IMP dehydrogenase activity [GO:0003938]; metal ion bind…	514		0.00361286			-0.320176
P12273	PIP GCDFP15 GPIP4	PIP_HUMAN	Prolactin-inducible protein (Gross cystic disease fluid protein 15) (GCDFP-15) (Prolactin-induced protein) (Secretory actin-binding protein) (SABP) (gp17)	extracellular exosome [GO:0070062]; extracellular region [GO:0005576]; extracellular space [GO:0005615]; nucleus [GO:0005634]; actin binding [GO:0003779]; aspartic-type endopeptidase activity [GO:0004190]; identical protein binding [GO:0042802]; IgG binding [GO:0019864]; detection of chemical stimulus involved in sensory perception of bitter taste [GO:0001580]; negative regulation of T cell apopt…	146		0.14304	0.070805		0.228973	-1.20846
P12277	CKB CKBB	KCRB_HUMAN	Creatine kinase B-type (EC 2.7.3.2) (Brain creatine kinase) (B-CK) (Creatine kinase B chain) (Creatine phosphokinase B-type) (CPK-B)	cell [GO:0005623]; cytosol [GO:0005829]; dendrite [GO:0030425]; extracellular exosome [GO:0070062]; extracellular space [GO:0005615]; neuronal cell body [GO:0043025]; nucleus [GO:0005634]; ATP binding [GO:0005524]; creatine kinase activity [GO:0004111]; kinase activity [GO:0016301]; ubiquitin protein ligase binding [GO:0031625]; cellular chloride ion homeostasis [GO:0030644]; cerebellum developme…	381	0.162755	0.0922308	0.0772147	0.0931875	-0.720732	1.35995
P12429	ANXA3 ANX3	ANXA3_HUMAN	Annexin A3 (35-alpha calcimedin) (Annexin III) (Annexin-3) (Inositol 1,2-cyclic phosphate 2-phosphohydrolase) (Lipocortin III) (Placental anticoagulant protein III) (PAP-III)	axon [GO:0030424]; cytoplasm [GO:0005737]; cytosol [GO:0005829]; dendrite [GO:0030425]; extracellular exosome [GO:0070062]; membrane [GO:0016020]; neuronal cell body [GO:0043025]; phagocytic vesicle membrane [GO:0030670]; plasma membrane [GO:0005886]; specific granule [GO:0042581]; calcium ion binding [GO:0005509]; calcium-dependent phospholipid binding [GO:0005544]; calcium-dependent protein bin…	323		0.356608			0.141914
P12532	CKMT1A CKMT; CKMT1B CKMT	KCRU_HUMAN	Creatine kinase U-type, mitochondrial (EC 2.7.3.2) (Acidic-type mitochondrial creatine kinase) (Mia-CK) (Ubiquitous mitochondrial creatine kinase) (U-MtCK)	mitochondrial inner membrane [GO:0005743]; mitochondrion [GO:0005739]; ATP binding [GO:0005524]; creatine kinase activity [GO:0004111]; kinase activity [GO:0016301]; creatine metabolic process [GO:0006600]; phosphocreatine biosynthetic process [GO:0046314]	417		0.0716474	NA		-0.165353	NA
P12724	RNASE3 ECP RNS3	ECP_HUMAN	Eosinophil cationic protein (ECP) (EC 3.1.27.-) (Ribonuclease 3) (RNase 3)	azurophil granule lumen [GO:0035578]; extracellular region [GO:0005576]; extracellular space [GO:0005615]; endonuclease activity [GO:0004519]; lipopolysaccharide binding [GO:0001530]; nucleic acid binding [GO:0003676]; ribonuclease activity [GO:0004540]; antibacterial humoral response [GO:0019731]; antimicrobial humoral immune response mediated by antimicrobial peptide [GO:0061844]; antimicrobial…	160		0.986354	0.870832		0.00273385	-0.153221
P12814	ACTN1	ACTN1_HUMAN	Alpha-actinin-1 (Alpha-actinin cytoskeletal isoform) (F-actin cross-linking protein) (Non-muscle alpha-actinin-1)	brush border [GO:0005903]; cell projection [GO:0042995]; cell-cell junction [GO:0005911]; cytoplasm [GO:0005737]; cytosol [GO:0005829]; extracellular exosome [GO:0070062]; extracellular region [GO:0005576]; extracellular space [GO:0005615]; fascia adherens [GO:0005916]; focal adhesion [GO:0005925]; glutamatergic synapse [GO:0098978]; plasma membrane [GO:0005886]; platelet alpha granule lumen [GO:…	892	0.0388705	0.81004		0.475248	0.0247805
P12838	DEFA4 DEF4	DEF4_HUMAN	Neutrophil defensin 4 (Defensin, alpha 4) (HNP-4) (HP-4)	azurophil granule [GO:0042582]; extracellular region [GO:0005576]; extracellular space [GO:0005615]; Golgi lumen [GO:0005796]; specific granule lumen [GO:0035580]; protein homodimerization activity [GO:0042803]; antibacterial humoral response [GO:0019731]; antifungal humoral response [GO:0019732]; antimicrobial humoral immune response mediated by antimicrobial peptide [GO:0061844]; antimicrobial …	97		0.38137			-0.263821
P12882	MYH1	MYH1_HUMAN	Myosin-1 (Myosin heavy chain 1) (Myosin heavy chain 2x) (MyHC-2x) (Myosin heavy chain IIx/d) (MyHC-IIx/d) (Myosin heavy chain, skeletal muscle, adult 1)	A band [GO:0031672]; cytoplasmic ribonucleoprotein granule [GO:0036464]; intercalated disc [GO:0014704]; muscle myosin complex [GO:0005859]; myosin filament [GO:0032982]; actin filament binding [GO:0051015]; ATP binding [GO:0005524]; calmodulin binding [GO:0005516]; motor activity [GO:0003774]; muscle contraction [GO:0006936]	1939		0.644278	NA		1.03519	NA
P12883	MYH7 MYHCB	MYH7_HUMAN	Myosin-7 (Myosin heavy chain 7) (Myosin heavy chain slow isoform) (MyHC-slow) (Myosin heavy chain, cardiac muscle beta isoform) (MyHC-beta)	muscle myosin complex [GO:0005859]; myofibril [GO:0030016]; myosin complex [GO:0016459]; myosin filament [GO:0032982]; sarcomere [GO:0030017]; stress fiber [GO:0001725]; Z disc [GO:0030018]; actin filament binding [GO:0051015]; actin-dependent ATPase activity [GO:0030898]; ATP binding [GO:0005524]; ATPase activity [GO:0016887]; calmodulin binding [GO:0005516]; microfilament motor activity [GO:000…	1935	0.000199679	0.414702	NA	0.273814	0.871874	-1.43575
P12955	PEPD PRD	PEPD_HUMAN	Xaa-Pro dipeptidase (X-Pro dipeptidase) (EC 3.4.13.9) (Imidodipeptidase) (Peptidase D) (Proline dipeptidase) (Prolidase)	extracellular exosome [GO:0070062]; aminopeptidase activity [GO:0004177]; manganese ion binding [GO:0030145]; metallocarboxypeptidase activity [GO:0004181]; proline dipeptidase activity [GO:0102009]; cellular amino acid metabolic process [GO:0006520]; collagen catabolic process [GO:0030574]; proteolysis [GO:0006508]	493	0.777272	0.804145	0.023378	-0.00555596	-0.0378785	0.964945
P12956	XRCC6 G22P1	XRCC6_HUMAN	X-ray repair cross-complementing protein 6 (EC 3.6.4.-) (EC 4.2.99.-) (5'-deoxyribose-5-phosphate lyase Ku70) (5'-dRP lyase Ku70) (70 kDa subunit of Ku antigen) (ATP-dependent DNA helicase 2 subunit 1) (ATP-dependent DNA helicase II 70 kDa subunit) (CTC b	cytosol [GO:0005829]; extracellular region [GO:0005576]; ficolin-1-rich granule lumen [GO:1904813]; Ku70:Ku80 complex [GO:0043564]; membrane [GO:0016020]; nonhomologous end joining complex [GO:0070419]; nuclear chromosome, telomeric region [GO:0000784]; nuclear telomere cap complex [GO:0000783]; nucleolus [GO:0005730]; nucleoplasm [GO:0005654]; nucleus [GO:0005634]; protein-containing complex [GO…	609		0.00337204			-0.30816
P13010	XRCC5 G22P2	XRCC5_HUMAN	X-ray repair cross-complementing protein 5 (EC 3.6.4.-) (86 kDa subunit of Ku antigen) (ATP-dependent DNA helicase 2 subunit 2) (ATP-dependent DNA helicase II 80 kDa subunit) (CTC box-binding factor 85 kDa subunit) (CTC85) (CTCBF) (DNA repair protein XRCC	cytosol [GO:0005829]; extracellular region [GO:0005576]; Ku70:Ku80 complex [GO:0043564]; membrane [GO:0016020]; nonhomologous end joining complex [GO:0070419]; nuclear chromosome, telomeric region [GO:0000784]; nuclear telomere cap complex [GO:0000783]; nucleolus [GO:0005730]; nucleoplasm [GO:0005654]; nucleus [GO:0005634]; plasma membrane [GO:0005886]; protein-containing complex [GO:0032991]; pr…	732		0.00999687	NA		-0.216092	NA
P13073	COX4I1 COX4	COX41_HUMAN	Cytochrome c oxidase subunit 4 isoform 1, mitochondrial (Cytochrome c oxidase polypeptide IV) (Cytochrome c oxidase subunit IV isoform 1) (COX IV-1)	cytosol [GO:0005829]; integral component of membrane [GO:0016021]; membrane [GO:0016020]; mitochondrial inner membrane [GO:0005743]; mitochondrial respiratory chain complex IV [GO:0005751]; mitochondrion [GO:0005739]; nucleoplasm [GO:0005654]; cytochrome-c oxidase activity [GO:0004129]; generation of precursor metabolites and energy [GO:0006091]; mitochondrial electron transport, cytochrome c to …	169		0.0863636	NA		-0.149799	NA
P13473	LAMP2	LAMP2_HUMAN	Lysosome-associated membrane glycoprotein 2 (LAMP-2) (Lysosome-associated membrane protein 2) (CD107 antigen-like family member B) (LGP-96) (CD antigen CD107b)	autolysosome [GO:0044754]; azurophil granule membrane [GO:0035577]; cell [GO:0005623]; chaperone-mediated autophagy translocation complex [GO:0061742]; extracellular exosome [GO:0070062]; extracellular space [GO:0005615]; ficolin-1-rich granule membrane [GO:0101003]; integral component of autophagosome membrane [GO:0097637]; late endosome [GO:0005770]; late endosome membrane [GO:0031902]; lysosom…	410	0.254467	0.213247	0.589296	-0.0166709	-0.180599	-0.197715
P13489	RNH1 PRI RNH	RINI_HUMAN	Ribonuclease inhibitor (Placental ribonuclease inhibitor) (Placental RNase inhibitor) (Ribonuclease/angiogenin inhibitor 1) (RAI)	angiogenin-PRI complex [GO:0032311]; cytosol [GO:0005829]; extracellular exosome [GO:0070062]; nucleoplasm [GO:0005654]; ribonuclease inhibitor activity [GO:0008428]; mRNA catabolic process [GO:0006402]; regulation of angiogenesis [GO:0045765]	461	0.0368298	0.0240413	0.257354	0.197115	-0.190152	-0.481408
P13498	CYBA	CY24A_HUMAN	Cytochrome b-245 light chain (Cytochrome b(558) alpha chain) (Cytochrome b558 subunit alpha) (Neutrophil cytochrome b 22 kDa polypeptide) (Superoxide-generating NADPH oxidase light chain subunit) (p22 phagocyte B-cytochrome) (p22-phox) (p22phox)	apical plasma membrane [GO:0016324]; cell [GO:0005623]; dendrite [GO:0030425]; endoplasmic reticulum membrane [GO:0005789]; endosome [GO:0005768]; focal adhesion [GO:0005925]; Golgi apparatus [GO:0005794]; membrane [GO:0016020]; NADPH oxidase complex [GO:0043020]; neuronal cell body [GO:0043025]; nucleus [GO:0005634]; perinuclear endoplasmic reticulum [GO:0097038]; phagocytic vesicle membrane [GO…	195		0.0295369	NA		0.335185	-2.27569
P13533	MYH6 MYHCA	MYH6_HUMAN	Myosin-6 (Myosin heavy chain 6) (Myosin heavy chain, cardiac muscle alpha isoform) (MyHC-alpha)	cytosol [GO:0005829]; muscle myosin complex [GO:0005859]; myofibril [GO:0030016]; myosin complex [GO:0016459]; myosin filament [GO:0032982]; sarcomere [GO:0030017]; stress fiber [GO:0001725]; Z disc [GO:0030018]; actin filament binding [GO:0051015]; actin-dependent ATPase activity [GO:0030898]; ATP binding [GO:0005524]; ATPase activity [GO:0016887]; calmodulin binding [GO:0005516]; microfilament …	1939	0.0222114	NA		0.115237	-0.75678
P13535	MYH8	MYH8_HUMAN	Myosin-8 (Myosin heavy chain 8) (Myosin heavy chain, skeletal muscle, perinatal) (MyHC-perinatal)	cytoplasm [GO:0005737]; cytosol [GO:0005829]; muscle myosin complex [GO:0005859]; myosin filament [GO:0032982]; sarcomere [GO:0030017]; actin filament binding [GO:0051015]; ATP binding [GO:0005524]; ATPase activity [GO:0016887]; calmodulin binding [GO:0005516]; microfilament motor activity [GO:0000146]; myosin light chain binding [GO:0032027]; myosin phosphatase activity [GO:0017018]; structural …	1937		NA			NA
P13639	EEF2 EF2	EF2_HUMAN	Elongation factor 2 (EF-2)	aggresome [GO:0016235]; cytoplasm [GO:0005737]; cytosol [GO:0005829]; extracellular exosome [GO:0070062]; extracellular region [GO:0005576]; ficolin-1-rich granule lumen [GO:1904813]; membrane [GO:0016020]; membrane raft [GO:0045121]; nucleus [GO:0005634]; plasma membrane [GO:0005886]; polysomal ribosome [GO:0042788]; ribonucleoprotein complex [GO:1990904]; secretory granule lumen [GO:0034774]; s…	858	0.00801258	0.0101931	0.86082	0.403594	-0.221425	-0.0916391
P13646	KRT13	K1C13_HUMAN	Keratin, type I cytoskeletal 13 (Cytokeratin-13) (CK-13) (Keratin-13) (K13)	cytosol [GO:0005829]; extracellular exosome [GO:0070062]; intermediate filament cytoskeleton [GO:0045111]; keratin filament [GO:0045095]; nucleus [GO:0005634]; structural molecule activity [GO:0005198]; cornification [GO:0070268]; cytoskeleton organization [GO:0007010]; keratinization [GO:0031424]	458	0.201592	0.469659		-0.776504	-0.146504
P13667	PDIA4 ERP70 ERP72	PDIA4_HUMAN	Protein disulfide-isomerase A4 (EC 5.3.4.1) (Endoplasmic reticulum resident protein 70) (ER protein 70) (ERp70) (Endoplasmic reticulum resident protein 72) (ER protein 72) (ERp-72) (ERp72)	cell [GO:0005623]; cell surface [GO:0009986]; endoplasmic reticulum [GO:0005783]; endoplasmic reticulum lumen [GO:0005788]; extracellular space [GO:0005615]; melanosome [GO:0042470]; peptide disulfide oxidoreductase activity [GO:0015037]; protein disulfide isomerase activity [GO:0003756]; RNA binding [GO:0003723]; cell redox homeostasis [GO:0045454]; chaperone-mediated protein folding [GO:0061077…	645	0.285789	0.981818		0.0571602	-0.00343346
P13671	C6	CO6_HUMAN	Complement component C6	extracellular exosome [GO:0070062]; extracellular region [GO:0005576]; membrane attack complex [GO:0005579]; complement activation [GO:0006956]; complement activation, classical pathway [GO:0006958]; cytolysis [GO:0019835]; in utero embryonic development [GO:0001701]; innate immune response [GO:0045087]; positive regulation of activation of membrane attack complex [GO:0001970]; positive regulatio…	934	0.025351	0.61736	0.190919	-0.0246966	0.278735	-0.475143
P13688	CEACAM1 BGP BGP1	CEAM1_HUMAN	Carcinoembryonic antigen-related cell adhesion molecule 1 (Biliary glycoprotein 1) (BGP-1) (CD antigen CD66a)	adherens junction [GO:0005912]; apical plasma membrane [GO:0016324]; basal plasma membrane [GO:0009925]; cell junction [GO:0030054]; cell surface [GO:0009986]; cell-cell junction [GO:0005911]; extracellular exosome [GO:0070062]; integral component of membrane [GO:0016021]; integral component of plasma membrane [GO:0005887]; lateral plasma membrane [GO:0016328]; membrane [GO:0016020]; microvillus …	526	0.55667	0.158619		-0.0306251	-0.122632
P13716	ALAD	HEM2_HUMAN	Delta-aminolevulinic acid dehydratase (ALADH) (EC 4.2.1.24) (Porphobilinogen synthase)	cytosol [GO:0005829]; extracellular exosome [GO:0070062]; extracellular region [GO:0005576]; ficolin-1-rich granule lumen [GO:1904813]; nucleus [GO:0005634]; secretory granule lumen [GO:0034774]; catalytic activity [GO:0003824]; identical protein binding [GO:0042802]; porphobilinogen synthase activity [GO:0004655]; proteasome core complex binding [GO:1904854]; zinc ion binding [GO:0008270]; cellu…	330	0.396621	0.5455	NA	0.125705	-0.0806358	NA
P13726	F3	TF_HUMAN	Tissue factor (TF) (Coagulation factor III) (Thromboplastin) (CD antigen CD142)	cell surface [GO:0009986]; collagen-containing extracellular matrix [GO:0062023]; extracellular space [GO:0005615]; integral component of membrane [GO:0016021]; intrinsic component of external side of plasma membrane [GO:0031233]; plasma membrane [GO:0005886]; serine-type peptidase complex [GO:1905286]; cytokine receptor activity [GO:0004896]; phospholipid binding [GO:0005543]; protease binding […	295		0.860516			0.0305842
P13727	PRG2 MBP	PRG2_HUMAN	Bone marrow proteoglycan (BMPG) (Proteoglycan 2) [Cleaved into: Eosinophil granule major basic protein (EMBP) (MBP) (Pregnancy-associated major basic protein)]	collagen-containing extracellular matrix [GO:0062023]; extracellular exosome [GO:0070062]; extracellular region [GO:0005576]; ficolin-1-rich granule lumen [GO:1904813]; transport vesicle [GO:0030133]; carbohydrate binding [GO:0030246]; extracellular matrix structural constituent conferring compression resistance [GO:0030021]; heparin binding [GO:0008201]; defense response to bacterium [GO:0042742…	222	0.936693	NA	0.579662	0.00198044	0.428944	0.197948
P13796	LCP1 PLS2	PLSL_HUMAN	Plastin-2 (L-plastin) (LC64P) (Lymphocyte cytosolic protein 1) (LCP-1)	actin cytoskeleton [GO:0015629]; actin filament [GO:0005884]; actin filament bundle [GO:0032432]; cell junction [GO:0030054]; cytoplasm [GO:0005737]; cytosol [GO:0005829]; extracellular exosome [GO:0070062]; extracellular space [GO:0005615]; filopodium [GO:0030175]; focal adhesion [GO:0005925]; phagocytic cup [GO:0001891]; plasma membrane [GO:0005886]; podosome [GO:0002102]; ruffle [GO:0001726]; …	627	0.00421395	0.974699	0.440272	0.0600503	-0.00415375	-0.314226
P13797	PLS3	PLST_HUMAN	Plastin-3 (T-plastin)	actin filament [GO:0005884]; actin filament bundle [GO:0032432]; cytoplasm [GO:0005737]; cytosol [GO:0005829]; plasma membrane [GO:0005886]; actin filament binding [GO:0051015]; calcium ion binding [GO:0005509]; actin filament bundle assembly [GO:0051017]; actin filament network formation [GO:0051639]; bone development [GO:0060348]	630	3.01474e-06	0.0649093		0.17185	-0.201625
P13804	ETFA	ETFA_HUMAN	Electron transfer flavoprotein subunit alpha, mitochondrial (Alpha-ETF)	mitochondrial matrix [GO:0005759]; mitochondrion [GO:0005739]; electron transfer activity [GO:0009055]; flavin adenine dinucleotide binding [GO:0050660]; oxidoreductase activity [GO:0016491]; fatty acid beta-oxidation using acyl-CoA dehydrogenase [GO:0033539]; respiratory electron transport chain [GO:0022904]	333		0.0395806			-0.194069
P13807	GYS1 GYS	GYS1_HUMAN	Glycogen [starch] synthase, muscle (EC 2.4.1.11)	cytoplasm [GO:0005737]; cytosol [GO:0005829]; inclusion body [GO:0016234]; membrane [GO:0016020]; glucose binding [GO:0005536]; glycogen (starch) synthase activity [GO:0004373]; glycogen synthase activity, transferring glucose-1-phosphate [GO:0061547]; protein kinase binding [GO:0019901]; glycogen biosynthetic process [GO:0005978]; heart development [GO:0007507]	737		0.589477	NA		-0.102421	NA
P13861	PRKAR2A PKR2 PRKAR2	KAP2_HUMAN	cAMP-dependent protein kinase type II-alpha regulatory subunit	cAMP-dependent protein kinase complex [GO:0005952]; centrosome [GO:0005813]; ciliary base [GO:0097546]; cytoplasm [GO:0005737]; cytosol [GO:0005829]; extracellular exosome [GO:0070062]; focal adhesion [GO:0005925]; membrane [GO:0016020]; nucleotide-activated protein kinase complex [GO:0031588]; plasma membrane [GO:0005886]; plasma membrane raft [GO:0044853]; protein-containing complex [GO:0032991…	404		0.702009			0.0627283
P13928	ANXA8 ANX8	ANXA8_HUMAN	Annexin A8 (Annexin VIII) (Annexin-8) (Vascular anticoagulant-beta) (VAC-beta)	collagen-containing extracellular matrix [GO:0062023]; cytoplasm [GO:0005737]; cytosol [GO:0005829]; late endosome membrane [GO:0031902]; plasma membrane [GO:0005886]; actin filament binding [GO:0051015]; calcium ion binding [GO:0005509]; calcium-dependent phospholipid binding [GO:0005544]; phosphatidylinositol-3,4,5-trisphosphate binding [GO:0005547]; phosphatidylinositol-3,4-bisphosphate bindin…	327		0.158467			-0.466168
P13929	ENO3	ENOB_HUMAN	Beta-enolase (EC 4.2.1.11) (2-phospho-D-glycerate hydro-lyase) (Enolase 3) (Muscle-specific enolase) (MSE) (Skeletal muscle enolase)	cytosol [GO:0005829]; extracellular exosome [GO:0070062]; extracellular space [GO:0005615]; membrane [GO:0016020]; phosphopyruvate hydratase complex [GO:0000015]; plasma membrane [GO:0005886]; identical protein binding [GO:0042802]; magnesium ion binding [GO:0000287]; phosphopyruvate hydratase activity [GO:0004634]; protein-containing complex binding [GO:0044877]; aging [GO:0007568]; canonical gl…	434	0.0192421	NA		0.31825	3.07292
P14174	MIF GLIF MMIF	MIF_HUMAN	Macrophage migration inhibitory factor (MIF) (EC 5.3.2.1) (Glycosylation-inhibiting factor) (GIF) (L-dopachrome isomerase) (L-dopachrome tautomerase) (EC 5.3.3.12) (Phenylpyruvate tautomerase)	cell surface [GO:0009986]; cytoplasm [GO:0005737]; cytosol [GO:0005829]; extracellular exosome [GO:0070062]; extracellular region [GO:0005576]; extracellular space [GO:0005615]; ficolin-1-rich granule lumen [GO:1904813]; nucleoplasm [GO:0005654]; plasma membrane [GO:0005886]; secretory granule lumen [GO:0034774]; vesicle [GO:0031982]; chemoattractant activity [GO:0042056]; cytokine activity [GO:0…	115		0.214659	0.0549318		-0.152277	0.691011
[truncated: 2,748 more rows]

## Sheet: Tab. S2
Tab. S2 Quantitative lipidomics analysis of plasma, saliva, and urine. Plasma, saliva, and urine extracted with chloroform:methanol:water and analyzed by LC-MS/MS in both positive and negative ionization modes. Lipids were considered significantly different with a P-value ≤ 0.05 by Student’s t-test (highlighted in green). Fold changes are highlighted in degrees of red (upregulation) and blue (dow…
[truncated: 732 more rows]

## Sheet: Tab. S3
Tab. S3 metabolomics analysis of plasma, saliva, and urine. Plasma, saliva, and urine extracted with methanol, derivatized and analyzed by GC-MS. Metabolites were considered significantly different with a P-value ≤ 0.05 by Student’s t-test (highlighted in green). Fold changes are highlighted in degrees of red (upregulation) and blue (downregulation).
[truncated: 184 more rows]

[truncated: 9 more sheets: Tab. S4, Tab .S5, Tab. S6, Tab. S7, Tab. S8, Tab. S9, Tab. S10, Tab. S11, Tab. S12]
